# Supplementary material for: Genetic epidemiology of the Alpine ibex reservoir of persistent and virulent brucellosis outbreak
Source: Sci Rep. 2020 Mar 10;10:4400. doi: 10.1038/s41598-020-61299-2 (PMC7064506; doi:10.1038/s41598-020-61299-2)
Supplement: Supplementary file 2 — Table S6. [file 41598_2020_61299_MOESM2_ESM.xlsx]

## Sheet: Feuil1
Table S6. Full list of models tested for Slc11A1 genetic association with Brucella melitensis serological status. df is the number of parameters – logLik is the model likelihood– AICc is the corrected Akaike information criterium. – ΔAICc represents the difference in AICc between the current and the most likely model - Weight is the AICc weight and represents the probability that this model is th…
(Intercept)	Age	Age2	Year	Site	Sex	Slc11A1	df	logLik	AICc	DeltAIC	Weight
-3.269	0.5068	-0.02789	+	+	+	+	15	-131.64	295.3	0	0.279
-2.099	0.09242		+	+	+	+	14	-133.482	296.7	1.43	0.137
-3.44	0.5695	-0.0307		+	+	+	10	-138.179	297.3	1.97	0.104
-1.095			+	+	+	+	13	-134.913	297.3	2.05	0.1
-3.571	0.5302	-0.02868	+	+	+		13	-135.02	297.6	2.26	0.09
-1.589		0.004172	+	+	+	+	14	-134.241	298.2	2.94	0.064
-3.709	0.601	-0.03228		+	+		8	-140.95	298.5	3.2	0.056
-2.387	0.1031		+	+	+		12	-137.006	299.3	4.01	0.038
-2.062	0.1117			+	+	+	9	-140.674	300.1	4.79	0.025
-1.265			+	+	+		11	-138.822	300.7	5.44	0.018
-1.84		0.004801	+	+	+		12	-137.912	301.1	5.83	0.015
-3.678	0.5128	-0.02758	+	+		+	14	-135.907	301.6	6.28	0.012
-2.276	0.1186			+	+		7	-143.744	301.9	6.65	0.01
-3.71	0.5704	-0.03032		+		+	9	-141.611	302	6.67	0.01
-1.57		0.005467		+	+	+	9	-141.863	302.5	7.17	0.008
-2.59	0.1076		+	+		+	13	-137.711	302.9	7.65	0.006
-1.157				+	+	+	8	-143.335	303.3	7.97	0.005
-3.928	0.587	-0.03098		+			7	-144.806	304.1	8.78	0.003
-1.762		0.005829		+	+		7	-145.093	304.6	9.35	0.003
-2.384	0.1208			+		+	8	-144.082	304.8	9.46	0.002
-1.474			+	+		+	12	-139.733	304.8	9.47	0.002
-2.065		0.005277	+	+		+	13	-138.643	304.8	9.51	0.002
-3.948	0.5235	-0.02755	+	+			12	-139.783	304.9	9.57	0.002
-1.33				+	+		6	-146.804	305.9	10.66	0.001
-2.864	0.1178		+	+			11	-141.623	306.3	11.05	0.001
-2.578	0.127			+			6	-147.417	307.2	11.89	0.001
-1.891		0.006143		+		+	8	-145.409	307.4	12.12	0.001
-2.31		0.005933	+	+			11	-142.687	308.5	13.17	0
-1.489				+		+	7	-147.315	309.1	13.8	0
-1.645			+	+			10	-144.102	309.1	13.82	0
-2.068		0.006514		+			6	-148.872	310.1	14.8	0
-1.649				+			5	-151.057	312.4	17.07	0
-2.286	0.618	-0.03311			+	+	6	-153.597	319.5	24.24	0
-2.562	0.6366	-0.03417			+		4	-156.388	320.9	25.65	0
-2.666	0.6295	-0.03316				+	5	-156.708	323.7	28.37	0
-0.7747	0.1275				+	+	5	-156.718	323.7	28.39	0
-2.053	0.6245	-0.03441	+		+	+	11	-150.422	323.9	28.64	0
-2.277	0.6398	-0.03528	+		+		9	-153.436	325.6	30.32	0
-1.026	0.1298				+		3	-159.808	325.7	30.42	0
-2.911	0.6369	-0.03358					3	-159.928	326	30.66	0
-0.2773		0.006658			+	+	5	-158.386	327	31.73	0
-0.596	0.116		+		+	+	10	-153.543	328	32.7	0
-1.158	0.1382					+	4	-159.963	328.1	32.8	0
-2.433	0.6248	-0.03374	+			+	10	-154.099	329.1	33.81	0
-0.5267		0.006752			+		3	-161.606	329.3	34.02	0
-0.8158	0.1185		+		+		8	-156.813	330.2	34.92	0
0.08732					+	+	4	-161.075	330.3	35.02	0
-1.399	0.1389						2	-163.358	330.8	35.48	0
-0.03975		0.005675	+		+	+	10	-154.941	330.8	35.5	0
-2.645	0.6299	-0.034	+				8	-157.595	331.8	36.49	0
-0.6382		0.00736				+	4	-161.883	331.9	36.64	0
0.532			+		+	+	9	-156.605	331.9	36.66	0
-0.1609					+		2	-164.45	332.9	37.66	0
-1.002	0.1258		+			+	9	-157.245	333.2	37.94	0
-0.2488		0.005773	+		+		8	-158.32	333.2	37.94	0
0.3448			+		+		7	-160.077	334.6	39.32	0
-0.8796		0.007382					2	-165.362	334.8	39.48	0
-1.228	0.1274		+				7	-160.891	336.2	40.95	0
-0.4234		0.006329	+			+	9	-158.84	336.4	41.13	0
-0.2673						+	3	-165.314	336.7	41.44	0
0.199			+			+	8	-160.991	338.6	43.28	0
-0.6434		0.006399	+				7	-162.571	339.6	44.31	0
-0.5046							1	-168.889	339.8	44.51	0
1.91e-15			+				6	-164.803	341.9	46.66	0
