# Supplementary material for: Genetic epidemiology of the Alpine ibex reservoir of persistent and virulent brucellosis outbreak
Source: Sci Rep. 2020 Mar 10;10:4400. doi: 10.1038/s41598-020-61299-2 (PMC7064506; doi:10.1038/s41598-020-61299-2)
Supplement: Supplementary file 3 — Table S7. [file 41598_2020_61299_MOESM3_ESM.xlsx]

## Sheet: test3
Table S7. Full list of models tested for association between Tlr genetic association with Brucella melitensis serological status. df is the number of parameters – logLik is the model likelihood– AICc is the corrected Akaike information criterium. – ΔAICc represents the difference in AICc between the current and the most likely model - Weight is the AICc weight and represents the probability that …
(Intercept)	Age	Age2	Year	MLH	SSU	Sex	Tlr1_Het	Tlr1b	TLR2_Het	Tlr2a	Tlr2b	Tlr2c	Tlr4_Het	Tlr4a	Tlr4b	Tlr4c	df	logLik	AICc	DeltAIC	weight
-3.68981	0.571978	-0.0283606			+	+	+										9	-81.2694	181.862	0	0.00912812
-3.68981	0.571978	-0.0283606			+	+		+									9	-81.2694	181.862	0	0.00912812
-2.24692	0.123541				+	+	+										8	-82.4908	182.033	0.170304	0.00838302
-2.24692	0.123541				+	+		+									8	-82.4908	182.033	0.170304	0.00838302
-2.70425	0.111596				+	+	+								+		10	-80.5164	182.662	0.800078	0.00611853
-2.70425	0.111596				+	+		+							+		10	-80.5164	182.662	0.800078	0.00611853
-3.4997	0.57626	-0.0287999			+	+	+						+				10	-80.6857	183.001	1.13864	0.00516569
-3.4997	0.57626	-0.0287999			+	+		+					+				10	-80.6857	183.001	1.13864	0.00516569
-3.94691	0.509144	-0.0251036			+	+	+								+		11	-79.5885	183.147	1.28466	0.004802
-3.94691	0.509144	-0.0251036			+	+		+							+		11	-79.5885	183.147	1.28466	0.004802
-2.03428	0.121062				+	+	+						+				9	-81.9336	183.191	1.32835	0.00469822
-2.03428	0.121062				+	+		+					+				9	-81.9336	183.191	1.32835	0.00469822
-1.79054					+	+	+								+		9	-81.9687	183.261	1.39861	0.00453604
-1.79054					+	+		+							+		9	-81.9687	183.261	1.39861	0.00453604
-1.70007		0.00611662			+	+	+										8	-83.1701	183.391	1.52884	0.00425009
-1.70007		0.00611662			+	+		+									8	-83.1701	183.391	1.52884	0.00425009
-1.17765					+	+	+										7	-84.3626	183.537	1.67447	0.00395162
-1.17765					+	+		+									7	-84.3626	183.537	1.67447	0.00395162
-1.97779	0.114172				+	+	+									+	10	-80.9704	183.57	1.70808	0.00388577
-1.97779	0.114172				+	+		+								+	10	-80.9704	183.57	1.70808	0.00388577
-2.87553	0.125256			0.658477	+	+	+										9	-82.1554	183.634	1.77201	0.00376353
-2.87553	0.125256			0.658477	+	+		+									9	-82.1554	183.634	1.77201	0.00376353
-1.35016	0.107785				+	+	+							+		+	12	-78.657	183.66	1.79751	0.00371585
-1.35016	0.107785				+	+		+						+		+	12	-78.657	183.66	1.79751	0.00371585
-2.2284		0.0055105			+	+	+								+		10	-81.0425	183.715	1.85215	0.0036157
-2.2284		0.0055105			+	+		+							+		10	-81.0425	183.715	1.85215	0.0036157
-4.14247	0.554755	-0.027143		0.541106	+	+	+										10	-81.05	183.73	1.86728	0.00358845
-4.14247	0.554755	-0.027143		0.541106	+	+		+									10	-81.05	183.73	1.86728	0.00358845
-3.34283	0.532463	-0.0264486			+	+	+									+	11	-79.9353	183.841	1.9784	0.00339451
-3.34283	0.532463	-0.0264486			+	+		+								+	11	-79.9353	183.841	1.9784	0.00339451
-0.364082					+	+	+							+		+	11	-79.9439	183.858	1.99562	0.00336542
-0.364082					+	+		+						+		+	11	-79.9439	183.858	1.99562	0.00336542
-2.15092	0.126543				+	+	+		+								9	-82.2725	183.869	2.00612	0.0033478
-2.15092	0.126543				+	+		+	+								9	-82.2725	183.869	2.00612	0.0033478
-3.56826	0.559054	-0.0273787			+	+	+		+								10	-81.1413	183.912	2.04988	0.00327534
-3.56826	0.559054	-0.0273787			+	+		+	+								10	-81.1413	183.912	2.04988	0.00327534
-2.44925	0.108942				+	+	+						+		+		11	-80.1075	184.185	2.32273	0.00285764
-2.44925	0.108942				+	+		+					+		+		11	-80.1075	184.185	2.32273	0.00285764
-3.4985	0.57094	-0.0283104			+	+	+							+			11	-80.1576	184.285	2.42292	0.00271801
-3.4985	0.57094	-0.0283104			+	+		+						+			11	-80.1576	184.285	2.42292	0.00271801
-0.95219					+	+	+									+	9	-82.487	184.298	2.4351	0.00270151
-0.95219					+	+		+								+	9	-82.487	184.298	2.4351	0.00270151
-2.03064	0.12297				+	+	+							+			10	-81.3519	184.333	2.47104	0.00265339
-2.03064	0.12297				+	+		+						+			10	-81.3519	184.333	2.47104	0.00265339
-2.65936	0.494778	-0.0243676			+	+	+							+		+	13	-77.8066	184.371	2.50836	0.00260434
-2.65936	0.494778	-0.0243676			+	+		+						+		+	13	-77.8066	184.371	2.50836	0.00260434
-3.25943	0.113414			0.594912	+	+	+								+		11	-80.2493	184.469	2.60632	0.00247985
-3.25943	0.113414			0.594912	+	+		+							+		11	-80.2493	184.469	2.60632	0.00247985
-0.967935					+	+	+						+				8	-83.7158	184.483	2.62032	0.00246256
-0.967935					+	+		+					+				8	-83.7158	184.483	2.62032	0.00246256
-1.49046		0.00595559			+	+	+						+				9	-82.5975	184.519	2.65619	0.00241879
-1.49046		0.00595559			+	+		+					+				9	-82.5975	184.519	2.65619	0.00241879
-3.73566	0.526993	-0.0264344			+	+	+						+		+		12	-79.0888	184.523	2.66108	0.00241287
-3.73566	0.526993	-0.0264344			+	+		+					+		+		12	-79.0888	184.523	2.66108	0.00241287
-1.54547					+	+	+						+		+		10	-81.4844	184.599	2.7361	0.00232405
-1.54547					+	+		+					+		+		10	-81.4844	184.599	2.7361	0.00232405
-0.843473		0.00526433			+	+	+							+		+	12	-79.1326	184.611	2.74858	0.00230959
-0.843473		0.00526433			+	+		+						+		+	12	-79.1326	184.611	2.74858	0.00230959
-1.4539		0.00558079			+	+	+									+	10	-81.5379	184.705	2.84306	0.00220302
-1.4539		0.00558079			+	+		+								+	10	-81.5379	184.705	2.84306	0.00220302
-2.61384	0.114581				+	+	+		+						+		11	-80.3799	184.73	2.86759	0.00217616
-2.61384	0.114581				+	+		+	+						+		11	-80.3799	184.73	2.86759	0.00217616
-2.64574	0.12278			0.637148	+	+	+						+				10	-81.6225	184.875	3.01229	0.00202429
-2.64574	0.12278			0.637148	+	+		+					+				10	-81.6225	184.875	3.01229	0.00202429
-1.79514	0.116231				+	+	+						+			+	11	-80.4546	184.879	3.01696	0.00201956
-1.79514	0.116231				+	+		+					+			+	11	-80.4546	184.879	3.01696	0.00201956
-3.93887	0.560147	-0.0276515		0.520939	+	+	+						+				11	-80.4846	184.939	3.07696	0.00195987
-3.93887	0.560147	-0.0276515		0.520939	+	+		+					+				11	-80.4846	184.939	3.07696	0.00195987
-2.34492		0.00628647		0.675003	+	+	+										9	-82.8153	184.954	3.09172	0.00194546
-2.34492		0.00628647		0.675003	+	+		+									9	-82.8153	184.954	3.09172	0.00194546
-1.92127	0.124335				+	+	+		+				+				10	-81.6626	184.955	3.09241	0.00194479
-1.92127	0.124335				+	+		+	+				+				10	-81.6626	184.955	3.09241	0.00194479
-3.35642	0.562044	-0.0277057			+	+	+		+				+				11	-80.5114	184.993	3.13053	0.00190808
-3.35642	0.562044	-0.0277057			+	+		+	+				+				11	-80.5114	184.993	3.13053	0.00190808
-2.69268	0.116911			0.750652	+	+	+									+	11	-80.5472	185.064	3.20205	0.00184105
-2.69268	0.116911			0.750652	+	+		+								+	11	-80.5472	185.064	3.20205	0.00184105
-2.27177				0.542578	+	+	+								+		10	-81.7415	185.113	3.2503	0.00179716
-2.27177				0.542578	+	+		+							+		10	-81.7415	185.113	3.2503	0.00179716
-3.16526	0.538176	-0.0266761			+	+	+						+			+	12	-79.3994	185.145	3.28223	0.0017687
-3.16526	0.538176	-0.0266761			+	+		+					+			+	12	-79.3994	185.145	3.28223	0.0017687
-2.31623	0.127594				+	+	+				+						10	-81.7684	185.166	3.30407	0.00174949
-2.31623	0.127594				+	+		+			+						10	-81.7684	185.166	3.30407	0.00174949
-4.33412	0.492514	-0.0239228		0.481543	+	+	+								+		12	-79.4187	185.183	3.32088	0.00173485
-4.33412	0.492514	-0.0239228		0.481543	+	+		+							+		12	-79.4187	185.183	3.32088	0.00173485
-1.73641				0.605005	+	+	+										8	-84.0746	185.2	3.33789	0.00172016
-1.73641				0.605005	+	+		+									8	-84.0746	185.2	3.33789	0.00172016
-1.83962	0.117631				+	+	+		+							+	11	-80.6169	185.204	3.34151	0.00171705
-1.83962	0.117631				+	+		+	+							+	11	-80.6169	185.204	3.34151	0.00171705
-1.59622		0.00634031			+	+	+		+								9	-82.9498	185.223	3.36082	0.00170055
-1.59622		0.00634031			+	+		+	+								9	-82.9498	185.223	3.36082	0.00170055
-1.97922		0.00530528			+	+	+						+		+		11	-80.6342	185.239	3.3762	0.00168752
-1.97922		0.00530528			+	+		+					+		+		11	-80.6342	185.239	3.3762	0.00168752
-3.70943	0.561991	-0.0274301			+	+	+				+						11	-80.6366	185.243	3.38098	0.00168349
-3.70943	0.561991	-0.0274301			+	+		+			+						11	-80.6366	185.243	3.38098	0.00168349
-3.84226	0.498694	-0.0242939			+	+	+		+						+		12	-79.52	185.386	3.52343	0.00156775
-3.84226	0.498694	-0.0242939			+	+		+	+						+		12	-79.52	185.386	3.52343	0.00156775
-1.7028					+	+	+		+						+		10	-81.8972	185.424	3.56172	0.00153803
-1.7028					+	+		+	+						+		10	-81.8972	185.424	3.56172	0.00153803
-2.79727		0.00568487		0.611207	+	+	+								+		11	-80.7586	185.487	3.62502	0.00149011
-2.79727		0.00568487		0.611207	+	+		+							+		11	-80.7586	185.487	3.62502	0.00149011
-1.07767					+	+	+		+								8	-84.2203	185.492	3.62935	0.00148689
-1.07767					+	+		+	+								8	-84.2203	185.492	3.62935	0.00148689
-2.21746	0.122932				+	+	+					+					10	-81.9467	185.523	3.66053	0.00146389
-2.21746	0.122932				+	+		+				+					10	-81.9467	185.523	3.66053	0.00146389
-2.77365	0.113201				+	+	+							+	+		12	-79.6253	185.596	3.73402	0.00141107
-2.77365	0.113201				+	+		+						+	+		12	-79.6253	185.596	3.73402	0.00141107
-3.89079	0.514642	-0.0251218		0.648818	+	+	+									+	12	-79.6274	185.601	3.7382	0.00140813
-3.89079	0.514642	-0.0251218		0.648818	+	+		+								+	12	-79.6274	185.601	3.7382	0.00140813
-1.47783		0.00608869			+	+	+							+			10	-82.0108	185.651	3.78892	0.00137287
-1.47783		0.00608869			+	+		+						+			10	-82.0108	185.651	3.78892	0.00137287
-0.954491					+	+	+							+			9	-83.1687	185.661	3.79853	0.00136629
-0.954491					+	+		+						+			9	-83.1687	185.661	3.79853	0.00136629
-0.761285					+	+	+						+			+	10	-82.0208	185.671	3.80883	0.00135927
-0.761285					+	+		+					+			+	10	-82.0208	185.671	3.80883	0.00135927
-2.72207	0.127335			0.577079	+	+	+		+								10	-82.0261	185.682	3.81948	0.00135205
-2.72207	0.127335			0.577079	+	+		+	+								10	-82.0261	185.682	3.81948	0.00135205
-3.16008	0.514002	-0.025087			+	+	+		+							+	12	-79.6969	185.74	3.87717	0.00131361
-3.16008	0.514002	-0.025087			+	+		+	+							+	12	-79.6969	185.74	3.87717	0.00131361
-2.13021		0.0057345			+	+	+		+						+		11	-80.9051	185.78	3.918	0.00128706
-2.13021		0.0057345			+	+		+	+						+		11	-80.9051	185.78	3.918	0.00128706
-1.16004	0.107361				+	+	+						+	+		+	13	-78.5209	185.799	3.93695	0.00127492
-1.16004	0.107361				+	+		+					+	+		+	13	-78.5209	185.799	3.93695	0.00127492
-1.31012	0.111404				+	+	+		+					+		+	13	-78.5253	185.808	3.94571	0.00126935
-1.31012	0.111404				+	+		+	+					+		+	13	-78.5253	185.808	3.94571	0.00126935
-3.55153	0.534963	-0.0260511			+	+	+					+					11	-80.9386	185.847	3.98486	0.00124475
-3.55153	0.534963	-0.0260511			+	+		+				+					11	-80.9386	185.847	3.98486	0.00124475
-1.75497	0.109556			0.402457	+	+	+							+		+	13	-78.5456	185.849	3.98644	0.00124376
-1.75497	0.109556			0.402457	+	+		+						+		+	13	-78.5456	185.849	3.98644	0.00124376
-2.96337	0.100035				+		+								+		9	-83.2662	185.856	3.99354	0.00123936
-2.96337	0.100035				+			+							+		9	-83.2662	185.856	3.99354	0.00123936
-3.42991	0.534329	-0.0278784			+	+											8	-84.405	185.861	3.99866	0.00123619
-1.56827				0.678421	+	+	+									+	10	-82.1342	185.898	4.03562	0.00121355
-1.56827				0.678421	+	+		+								+	10	-82.1342	185.898	4.03562	0.00121355
-3.99607	0.546483	-0.0265093		0.47947	+	+	+		+								11	-80.976	185.922	4.05972	0.00119901
-3.99607	0.546483	-0.0265093		0.47947	+	+		+	+								11	-80.976	185.922	4.05972	0.00119901
-0.176349					+	+	+						+	+		+	12	-79.7957	185.937	4.07494	0.00118992
-0.176349					+	+		+					+	+		+	12	-79.7957	185.937	4.07494	0.00118992
-2.42152	0.107195				+	+	+								+	+	12	-79.8138	185.973	4.11109	0.00116861
-2.42152	0.107195				+	+		+							+	+	12	-79.8138	185.973	4.11109	0.00116861
-2.46495	0.114087				+		+										7	-85.6104	186.032	4.17004	0.00113467
-2.46495	0.114087				+			+									7	-85.6104	186.032	4.17004	0.00113467
-4.07148	0.524456	-0.0259577			+	+	+							+	+		13	-78.638	186.034	4.17112	0.00113405
-4.07148	0.524456	-0.0259577			+	+		+						+	+		13	-78.638	186.034	4.17112	0.00113405
-2.19375					+		+								+		8	-84.4928	186.037	4.17431	0.00113225
-2.19375					+			+							+		8	-84.4928	186.037	4.17431	0.00113225
-3.00721	0.110916			0.592719	+	+	+						+		+		12	-79.8461	186.038	4.17568	0.00113147
-3.00721	0.110916			0.592719	+	+		+					+		+		12	-79.8461	186.038	4.17568	0.00113147
-1.26585		0.00567993			+	+	+						+			+	11	-81.0396	186.049	4.18686	0.00112516
-1.26585		0.00567993			+	+		+					+			+	11	-81.0396	186.049	4.18686	0.00112516
-0.800512					+	+	+		+							+	10	-82.2098	186.049	4.18691	0.00112514
-0.800512					+	+		+	+							+	10	-82.2098	186.049	4.18691	0.00112514
-2.04272	0.0971137				+	+											7	-85.6226	186.057	4.19444	0.00112091
-4.11479	0.594845	-0.0285749	+		+	+	+										11	-81.0533	186.077	4.21428	0.00110985
-4.11479	0.594845	-0.0285749	+		+	+		+									11	-81.0533	186.077	4.21428	0.00110985
-0.667357				0.321211	+	+	+							+		+	12	-79.8706	186.087	4.22465	0.00110411
-0.667357				0.321211	+	+		+						+		+	12	-79.8706	186.087	4.22465	0.00110411
-0.312982					+	+	+		+					+		+	12	-79.8858	186.117	4.25496	0.0010875
-0.312982					+	+		+	+					+		+	12	-79.8858	186.117	4.25496	0.0010875
-2.11504		0.00612033		0.650947	+	+	+						+				10	-82.27	186.17	4.30717	0.00105948
-2.11504		0.00612033		0.650947	+	+		+					+				10	-82.27	186.17	4.30717	0.00105948
-2.17644		0.00582285		0.761402	+	+	+									+	11	-81.1	186.17	4.30783	0.00105913
-2.17644		0.00582285		0.761402	+	+		+								+	11	-81.1	186.17	4.30783	0.00105913
-1.83848					+	+	+							+	+		11	-81.1076	186.185	4.32297	0.00105114
-1.83848					+	+		+						+	+		11	-81.1076	186.185	4.32297	0.00105114
-2.65896	0.14318		+		+	+	+										10	-82.2801	186.19	4.32745	0.00104879
-2.65896	0.14318		+		+	+		+									10	-82.2801	186.19	4.32745	0.00104879
-1.51423					+	+	+								+	+	11	-81.111	186.192	4.32978	0.00104757
-1.51423					+	+		+							+	+	11	-81.111	186.192	4.32978	0.00104757
-1.50576				0.581495	+	+	+						+				9	-83.4501	186.224	4.36134	0.00103117
-1.50576				0.581495	+	+		+					+				9	-83.4501	186.224	4.36134	0.00103117
-2.76779	0.118781				+	+	+				+				+		12	-79.9408	186.227	4.36497	0.0010293
-2.76779	0.118781				+	+		+			+				+		12	-79.9408	186.227	4.36497	0.0010293
-0.680377					+		+							+		+	10	-82.3031	186.236	4.37345	0.00102494
-0.680377					+			+						+		+	10	-82.3031	186.236	4.37345	0.00102494
-2.66448	0.110821				+	+	+					+			+		12	-79.9675	186.281	4.41842	0.00100215
-2.66448	0.110821				+	+		+				+			+		12	-79.9675	186.281	4.41842	0.00100215
-1.36948		0.0061957			+	+	+		+				+				10	-82.3265	186.283	4.42019	0.00100126
-1.36948		0.0061957			+	+		+	+				+				10	-82.3265	186.283	4.42019	0.00100126
-1.62012	0.120993				+	+	+		+				+			+	12	-79.9775	186.301	4.43847	0.000992157
-1.62012	0.120993				+	+		+	+				+			+	12	-79.9775	186.301	4.43847	0.000992157
-1.21143					+	+											6	-86.8507	186.306	4.4433	0.000989765
-1.30699		0.00585749			+	+	+		+							+	11	-81.1759	186.322	4.45957	0.000981742
-1.30699		0.00585749			+	+		+	+							+	11	-81.1759	186.322	4.45957	0.000981742
-1.96321	0.120451				+	+	+					+	+				11	-81.1763	186.323	4.46038	0.000981345
-1.96321	0.120451				+	+		+				+	+				11	-81.1763	186.323	4.46038	0.000981345
-2.37959	0.111678				+	+	+		+				+		+		12	-79.9992	186.344	4.48182	0.000970881
-2.37959	0.111678				+	+		+	+				+		+		12	-79.9992	186.344	4.48182	0.000970881
-2.02894	0.118871				+	+	+				+					+	12	-80.0036	186.353	4.49068	0.000966589
-2.02894	0.118871				+	+		+			+					+	12	-80.0036	186.353	4.49068	0.000966589
-1.92387	0.123573				+	+	+			+							10	-82.3647	186.359	4.49664	0.000963714
-1.92387	0.123573				+	+		+		+							10	-82.3647	186.359	4.49664	0.000963714
-2.12557	0.125605				+	+	+				+		+				11	-81.1962	186.363	4.5002	0.000962001
-2.12557	0.125605				+	+		+			+		+				11	-81.1962	186.363	4.5002	0.000962001
-0.848917					+	+	+		+				+				9	-83.5278	186.379	4.51667	0.000954112
-0.848917					+	+		+	+				+				9	-83.5278	186.379	4.51667	0.000954112
-3.41199	0.561519	-0.0277139			+	+	+			+							11	-81.2098	186.39	4.52739	0.000949013
-3.41199	0.561519	-0.0277139			+	+		+		+							11	-81.2098	186.39	4.52739	0.000949013
-2.47202	0.124331			0.435103	+	+	+							+			11	-81.216	186.402	4.53981	0.000943136
-2.47202	0.124331			0.435103	+	+		+						+			11	-81.216	186.402	4.53981	0.000943136
-3.54501	0.567502	-0.027927			+	+	+				+		+				12	-80.036	186.418	4.55551	0.000935759
-3.54501	0.567502	-0.027927			+	+		+			+		+				12	-80.036	186.418	4.55551	0.000935759
-1.99302	0.125966				+	+	+		+					+			11	-81.2278	186.426	4.56341	0.000932072
-1.99302	0.125966				+	+		+	+					+			11	-81.2278	186.426	4.56341	0.000932072
-2.50244	0.118912			0.73528	+	+	+						+			+	12	-80.0509	186.448	4.58525	0.000921949
-2.50244	0.118912			0.73528	+	+		+					+			+	12	-80.0509	186.448	4.58525	0.000921949
-3.65826	0.491827	-0.0241513			+		+										8	-84.7185	186.488	4.62575	0.000903469
-3.65826	0.491827	-0.0241513			+			+									8	-84.7185	186.488	4.62575	0.000903469
-1.51799	0.0944957				+		+							+		+	11	-81.2635	186.497	4.63484	0.00089937
-1.51799	0.0944957				+			+						+		+	11	-81.2635	186.497	4.63484	0.00089937
-2.02199				0.532372	+	+	+						+		+		11	-81.2684	186.507	4.64445	0.000895061
-2.02199				0.532372	+	+		+					+		+		11	-81.2684	186.507	4.64445	0.000895061
-3.78694	0.561905	-0.0276513		0.318687	+	+	+							+			12	-80.0873	186.52	4.658	0.000889018
-3.78694	0.561905	-0.0276513		0.318687	+	+		+						+			12	-80.0873	186.52	4.658	0.000889018
-1.76584		0.0063716			+	+	+				+						10	-82.4474	186.524	4.66205	0.000887217
-1.76584		0.0063716			+	+		+			+						10	-82.4474	186.524	4.66205	0.000887217
-3.44051	0.563066	-0.0276499			+	+	+		+					+			12	-80.09	186.526	4.66355	0.000886553
-3.44051	0.563066	-0.0276499			+	+		+	+					+			12	-80.09	186.526	4.66355	0.000886553
-2.19984	0.111831				+		+						+				8	-84.7655	186.582	4.71967	0.000862021
-2.19984	0.111831				+			+					+				8	-84.7655	186.582	4.71967	0.000862021
-3.42154	0.569515	-0.0283135			+	+	+						+	+			12	-80.1245	186.595	4.73239	0.000856555
-3.42154	0.569515	-0.0283135			+	+		+					+	+			12	-80.1245	186.595	4.73239	0.000856555
-1.94828	0.121514				+	+	+						+	+			11	-81.3145	186.599	4.73678	0.000854679
-1.94828	0.121514				+	+		+					+	+			11	-81.3145	186.599	4.73678	0.000854679
-2.45995	0.487534	-0.0239525			+	+	+						+	+		+	14	-77.6983	186.603	4.74034	0.000853159
-2.45995	0.487534	-0.0239525			+	+		+					+	+		+	14	-77.6983	186.603	4.74034	0.000853159
-4.12525	0.511436	-0.0253067		0.475945	+	+	+						+		+		13	-78.9257	186.609	4.74666	0.000850466
-4.12525	0.511436	-0.0253067		0.475945	+	+		+					+		+		13	-78.9257	186.609	4.74666	0.000850466
-3.65195	0.494284	-0.0244658			+	+	+								+	+	13	-78.9437	186.645	4.78252	0.000835355
-3.65195	0.494284	-0.0244658			+	+		+							+	+	13	-78.9437	186.645	4.78252	0.000835355
-2.56254		0.00513938			+		+								+		9	-83.6645	186.652	4.79007	0.000832207
-2.56254		0.00513938			+			+							+		9	-83.6645	186.652	4.79007	0.000832207
-2.59237	0.486426	-0.0236494			+	+	+		+					+		+	14	-77.7285	186.663	4.80076	0.000827772
-2.59237	0.486426	-0.0236494			+	+		+	+					+		+	14	-77.7285	186.663	4.80076	0.000827772
-2.28302		0.00555744			+	+	+							+	+		12	-80.1712	186.688	4.82587	0.000817443
-2.28302		0.00555744			+	+		+						+	+		12	-80.1712	186.688	4.82587	0.000817443
-2.92557	0.486818	-0.0237595		0.295201	+	+	+							+		+	14	-77.7486	186.703	4.84087	0.000811333
-2.92557	0.486818	-0.0237595		0.295201	+	+		+						+		+	14	-77.7486	186.703	4.84087	0.000811333
-3.30309	0.53151	-0.0259785			+	+	+					+	+				12	-80.1801	186.706	4.84368	0.000810195
-3.30309	0.53151	-0.0259785			+	+		+				+	+				12	-80.1801	186.706	4.84368	0.000810195
-3.12939	0.115357			0.527697	+	+	+		+						+		12	-80.1803	186.706	4.84404	0.00081005
-3.12939	0.115357			0.527697	+	+		+	+						+		12	-80.1803	186.706	4.84404	0.00081005
-1.85705					+		+						+		+		9	-83.705	186.734	4.87111	0.000799158
-1.85705					+			+					+		+		9	-83.705	186.734	4.87111	0.000799158
-0.654345		0.00525674			+	+	+						+	+		+	13	-78.9888	186.735	4.87268	0.000798533
-0.654345		0.00525674			+	+		+					+	+		+	13	-78.9888	186.735	4.87268	0.000798533
-1.74563					+	+	+					+			+		11	-81.3835	186.737	4.87465	0.000797747
-1.74563					+	+		+				+			+		11	-81.3835	186.737	4.87465	0.000797747
-1.24942					+	+	+				+						9	-83.7094	186.742	4.87983	0.000795681
-1.24942					+	+		+			+						9	-83.7094	186.742	4.87983	0.000795681
-1.67849		0.00619846			+	+	+					+					10	-82.5652	186.76	4.89767	0.000788616
-1.67849		0.00619846			+	+		+				+					10	-82.5652	186.76	4.89767	0.000788616
-0.793524		0.00551147			+	+	+		+					+		+	13	-79.0072	186.772	4.90948	0.000783974
-0.793524		0.00551147			+	+		+	+					+		+	13	-79.0072	186.772	4.90948	0.000783974
-2.61791	0.0964537				+		+						+		+		10	-82.5777	186.785	4.92266	0.000778826
-2.61791	0.0964537				+			+					+		+		10	-82.5777	186.785	4.92266	0.000778826
-1.25342		0.00541554		0.411782	+	+	+							+		+	13	-79.0149	186.787	4.92505	0.000777894
-1.25342		0.00541554		0.411782	+	+		+						+		+	13	-79.0149	186.787	4.92505	0.000777894
-1.75922					+	+									+		8	-84.8839	186.819	4.95657	0.000765732
-1.47887					+	+	+		+				+		+		11	-81.4345	186.839	4.97675	0.000758044
-1.47887					+	+		+	+				+		+		11	-81.4345	186.839	4.97675	0.000758044
-3.65674	0.518369	-0.0257554			+	+	+		+				+		+		13	-79.0422	186.842	4.97951	0.000756997
-3.65674	0.518369	-0.0257554			+	+		+	+				+		+		13	-79.0422	186.842	4.97951	0.000756997
-2.93338	0.516913	-0.0250623			+	+	+		+				+			+	13	-79.0547	186.867	5.00456	0.000747576
-2.93338	0.516913	-0.0250623			+	+		+	+				+			+	13	-79.0547	186.867	5.00456	0.000747576
-2.93419	0.129479			0.645677	+	+	+				+						11	-81.4498	186.87	5.00726	0.000746567
-2.93419	0.129479			0.645677	+	+		+			+						11	-81.4498	186.87	5.00726	0.000746567
-2.45809	0.125122			0.536563	+	+	+		+				+				11	-81.4531	186.876	5.01394	0.000744078
-2.45809	0.125122			0.536563	+	+		+	+				+				11	-81.4531	186.876	5.01394	0.000744078
-1.14089					+	+	+					+					9	-83.7782	186.88	5.01758	0.000742726
-1.14089					+	+		+				+					9	-83.7782	186.88	5.01758	0.000742726
-3.34145	0.520846	-0.0253773			+	+	+				+					+	13	-79.0619	186.881	5.01893	0.000742224
-3.34145	0.520846	-0.0253773			+	+		+			+					+	13	-79.0619	186.881	5.01893	0.000742224
-3.96724	0.503171	-0.0242525			+	+	+				+				+		13	-79.0818	186.921	5.05873	0.0007276
-3.96724	0.503171	-0.0242525			+	+		+			+				+		13	-79.0818	186.921	5.05873	0.0007276
-3.94579	0.41939	-0.0203661			+		+								+		10	-82.6511	186.932	5.06946	0.000723706
-3.94579	0.41939	-0.0203661			+			+							+		10	-82.6511	186.932	5.06946	0.000723706
-1.94936		0.00524227			+	+	+								+	+	12	-80.2979	186.942	5.07925	0.000720173
-1.94936		0.00524227			+	+		+							+	+	12	-80.2979	186.942	5.07925	0.000720173
-3.44373	0.505155	-0.0251545			+		+						+				9	-83.8191	186.962	5.09927	0.000713
-3.44373	0.505155	-0.0251545			+			+					+				9	-83.8191	186.962	5.09927	0.000713
-1.93405	0.113143				+	+	+					+				+	12	-80.3139	186.974	5.11133	0.000708713
-1.93405	0.113143				+	+		+				+				+	12	-80.3139	186.974	5.11133	0.000708713
-3.70051	0.520129	-0.0253516		0.629501	+	+	+						+			+	13	-79.1121	186.982	5.11939	0.000705862
-3.70051	0.520129	-0.0253516		0.629501	+	+		+					+			+	13	-79.1121	186.982	5.11939	0.000705862
-2.47587	0.119362			0.639673	+	+	+		+							+	12	-80.324	186.994	5.1315	0.000701603
-2.47587	0.119362			0.639673	+	+		+	+							+	12	-80.324	186.994	5.1315	0.000701603
-2.1877		0.00643797		0.595663	+	+	+		+								10	-82.6852	187	5.13767	0.00069944
-2.1877		0.00643797		0.595663	+	+		+	+								10	-82.6852	187	5.13767	0.00069944
-1.81565					+	+	+				+				+		11	-81.5442	187.058	5.19605	0.000679317
-1.81565					+	+		+			+				+		11	-81.5442	187.058	5.19605	0.000679317
-2.54771		0.00548902		0.605667	+	+	+						+		+		12	-80.3593	187.065	5.20211	0.000677265
-2.54771		0.00548902		0.605667	+	+		+					+		+		12	-80.3593	187.065	5.20211	0.000677265
-3.7531	0.550849	-0.0269275		0.438517	+	+	+		+				+				12	-80.3758	187.097	5.23508	0.00066619
-3.7531	0.550849	-0.0269275		0.438517	+	+		+	+				+				12	-80.3758	187.097	5.23508	0.00066619
-1.59852		0.00460972			+	+											7	-86.1432	187.098	5.2356	0.000666016
-2.99955	0.12528		+		+	+	+								+		12	-80.397	187.14	5.27754	0.000652196
-2.99955	0.12528		+		+	+		+							+		12	-80.397	187.14	5.27754	0.000652196
-1.99125		0.00587281			+		+										7	-86.1652	187.142	5.27956	0.000651539
-1.99125		0.00587281			+			+									7	-86.1652	187.142	5.27956	0.000651539
-1.00122					+	+	+				+					+	11	-81.5877	187.145	5.28307	0.000650394
-1.00122					+	+		+			+					+	11	-81.5877	187.145	5.28307	0.000650394
-2.17945	0.102789				+		+									+	9	-83.9379	187.199	5.337	0.000633093
-2.17945	0.102789				+			+								+	9	-83.9379	187.199	5.337	0.000633093
-1.33133	0.107812				+	+	+					+		+		+	14	-77.9969	187.2	5.33748	0.000632941
-1.33133	0.107812				+	+		+				+		+		+	14	-77.9969	187.2	5.33748	0.000632941
-4.15324	0.545122	-0.0262249		0.530247	+	+	+				+						12	-80.4283	187.202	5.33998	0.000632151
-4.15324	0.545122	-0.0262249		0.530247	+	+		+			+						12	-80.4283	187.202	5.33998	0.000632151
-1.54045					+		+										6	-87.3032	187.211	5.34827	0.000629534
-1.54045					+			+									6	-87.3032	187.211	5.34827	0.000629534
-1.09115		0.00476127			+		+							+		+	11	-81.6213	187.213	5.35032	0.00062889
-1.09115		0.00476127			+			+						+		+	11	-81.6213	187.213	5.35032	0.00062889
-2.19762		0.00560003			+	+	+					+			+		12	-80.4363	187.218	5.35602	0.000627099
-2.19762		0.00560003			+	+		+				+			+		12	-80.4363	187.218	5.35602	0.000627099
-3.79176	0.468446	-0.0225786			+	+	+					+			+		13	-79.2355	187.229	5.36615	0.000623931
-3.79176	0.468446	-0.0225786			+	+		+				+			+		13	-79.2355	187.229	5.36615	0.000623931
-3.91303	0.596672	-0.0288261	+		+	+	+						+				12	-80.4512	187.248	5.38577	0.000617841
-3.91303	0.596672	-0.0288261	+		+	+		+					+				12	-80.4512	187.248	5.38577	0.000617841
-3.2215	0.116845			0.793416	+		+										8	-85.1069	187.265	5.40246	0.000612705
-3.2215	0.116845			0.793416	+			+									8	-85.1069	187.265	5.40246	0.000612705
-0.57111					+	+	+		+				+			+	11	-81.6537	187.278	5.41522	0.000608808
-0.57111					+	+		+	+				+			+	11	-81.6537	187.278	5.41522	0.000608808
-0.331745					+	+	+					+		+		+	13	-79.2661	187.29	5.42729	0.000605146
-0.331745					+	+		+				+		+		+	13	-79.2661	187.29	5.42729	0.000605146
-3.64541	0.103541			0.736501	+		+								+		10	-82.843	187.316	5.45321	0.000597354
-3.64541	0.103541			0.736501	+			+							+		10	-82.843	187.316	5.45321	0.000597354
-1.60492				0.544	+	+	+		+								9	-83.9972	187.318	5.45553	0.000596663
-1.60492				0.544	+	+		+	+								9	-83.9972	187.318	5.45553	0.000596663
-2.27391		0.00596061			+	+	+				+				+		12	-80.4869	187.32	5.45735	0.000596118
-2.27391		0.00596061			+	+		+			+				+		12	-80.4869	187.32	5.45735	0.000596118
-1.36737				0.661449	+	+	+						+			+	11	-81.6846	187.339	5.47692	0.000590314
-1.36737				0.661449	+	+		+					+			+	11	-81.6846	187.339	5.47692	0.000590314
-2.43798	0.141057		+		+	+	+						+				11	-81.6846	187.339	5.47699	0.000590293
-2.43798	0.141057		+		+	+		+					+				11	-81.6846	187.339	5.47699	0.000590293
-2.55847	0.111949				+	+	+			+					+		12	-80.4975	187.341	5.47846	0.00058986
-2.55847	0.111949				+	+		+		+					+		12	-80.4975	187.341	5.47846	0.00058986
-2.42712	0.083791				+	+									+		9	-84.0105	187.345	5.48217	0.000588767
-2.1769				0.500458	+	+	+		+						+		11	-81.7132	187.397	5.5342	0.000573648
-2.1769				0.500458	+	+		+	+						+		11	-81.7132	187.397	5.5342	0.000573648
-2.75425	0.124115			0.560902	+	+	+					+					11	-81.7145	187.399	5.53668	0.000572936
-2.75425	0.124115			0.560902	+	+		+				+					11	-81.7145	187.399	5.53668	0.000572936
-1.90333		0.00550868			+	+	+		+				+		+		12	-80.527	187.4	5.53747	0.00057271
-1.90333		0.00550868			+	+		+	+				+		+		12	-80.527	187.4	5.53747	0.00057271
-2.29497	0.128402				+	+	+		+		+						11	-81.7232	187.417	5.55411	0.000567964
-2.29497	0.128402				+	+		+	+		+						11	-81.7232	187.417	5.55411	0.000567964
-2.74046	0.0992928			0.725756	+	+											8	-85.1958	187.443	5.58031	0.000560574
-0.886182					+	+	+					+	+				10	-82.9162	187.462	5.59966	0.000555177
-0.886182					+	+		+				+	+				10	-82.9162	187.462	5.59966	0.000555177
-1.0797		0.00604073			+	+	+		+				+			+	12	-80.5583	187.463	5.60015	0.000555041
-1.0797		0.00604073			+	+		+	+				+			+	12	-80.5583	187.463	5.60015	0.000555041
-1.49884		0.00587365			+	+	+				+					+	12	-80.5711	187.488	5.62562	0.000548017
-1.49884		0.00587365			+	+		+			+					+	12	-80.5711	187.488	5.62562	0.000548017
-1.49938	0.112269				+	+	+				+			+		+	14	-78.1544	187.515	5.65255	0.000540686
-1.49938	0.112269				+	+		+			+			+		+	14	-78.1544	187.515	5.65255	0.000540686
-1.42682		0.00605112			+	+	+					+	+				11	-81.773	187.516	5.65379	0.000540352
-1.42682		0.00605112			+	+		+				+	+				11	-81.773	187.516	5.65379	0.000540352
-1.67802	0.121287				+	+	+			+			+				11	-81.7802	187.531	5.6682	0.000536471
-1.67802	0.121287				+	+		+		+			+				11	-81.7802	187.531	5.6682	0.000536471
-4.22406	0.486662	-0.0234623		0.436734	+	+	+		+						+		13	-79.3867	187.531	5.66857	0.000536374
-4.22406	0.486662	-0.0234623		0.436734	+	+		+	+						+		13	-79.3867	187.531	5.66857	0.000536374
-0.905173					+	+	+					+				+	11	-81.7825	187.535	5.67275	0.000535253
-0.905173					+	+		+				+				+	11	-81.7825	187.535	5.67275	0.000535253
-1.27001					+		+						+				7	-86.3627	187.537	5.67456	0.000534768
-1.27001					+			+					+				7	-86.3627	187.537	5.67456	0.000534768
-1.30476					+		+									+	8	-85.2467	187.544	5.68206	0.000532767
-1.30476					+			+								+	8	-85.2467	187.544	5.68206	0.000532767
-3.18517	0.56404	-0.028024			+	+	+			+			+				12	-80.6074	187.561	5.69829	0.000528461
-3.18517	0.56404	-0.028024			+	+		+		+			+				12	-80.6074	187.561	5.69829	0.000528461
-1.98068		0.00591857		0.746049	+	+	+						+			+	12	-80.6206	187.587	5.72466	0.000521539
-1.98068		0.00591857		0.746049	+	+		+					+			+	12	-80.6206	187.587	5.72466	0.000521539
-3.90975	0.51055	-0.0262277		0.590435	+	+											9	-84.1318	187.587	5.72476	0.000521515
-2.22261		0.00484306			+		+						+		+		10	-82.9815	187.593	5.73032	0.000520066
-2.22261		0.00484306			+			+					+		+		10	-82.9815	187.593	5.73032	0.000520066
-3.68541	0.557695	-0.0271345			+	+	+		+		+						12	-80.6275	187.601	5.73847	0.000517952
-3.68541	0.557695	-0.0271345			+	+		+	+		+						12	-80.6275	187.601	5.73847	0.000517952
-2.77269				0.665189	+		+								+		9	-84.1415	187.607	5.74412	0.000516489
-2.77269				0.665189	+			+							+		9	-84.1415	187.607	5.74412	0.000516489
-3.32103	0.115078			0.52627	+	+	+							+	+		13	-79.4309	187.619	5.75695	0.000513187
-3.32103	0.115078			0.52627	+	+		+						+	+		13	-79.4309	187.619	5.75695	0.000513187
-1.92792	0.100635				+	+			+								8	-85.3004	187.652	5.78952	0.000504898
-3.68474	0.449402	-0.0225461			+		+						+		+		11	-81.8422	187.655	5.79224	0.000504211
-3.68474	0.449402	-0.0225461			+			+					+		+		11	-81.8422	187.655	5.79224	0.000504211
-1.72558		0.00569508			+		+						+				8	-85.3128	187.677	5.81423	0.000498697
-1.72558		0.00569508			+			+					+				8	-85.3128	187.677	5.81423	0.000498697
-2.59353	0.415231	-0.0203891			+		+							+		+	12	-80.6666	187.679	5.81661	0.000498104
-2.59353	0.415231	-0.0203891			+			+						+		+	12	-80.6666	187.679	5.81661	0.000498104
-2.20769	0.113733				+		+							+			9	-84.178	187.679	5.81705	0.000497995
-2.20769	0.113733				+			+						+			9	-84.178	187.679	5.81705	0.000497995
-1.35661		0.00615382			+	+	+			+							10	-83.0269	187.683	5.82102	0.000497008
-1.35661		0.00615382			+	+		+		+							10	-83.0269	187.683	5.82102	0.000497008
-3.04986	0.109955			0.683066	+	+	+								+	+	13	-79.47	187.698	5.83525	0.000493484
-3.04986	0.109955			0.683066	+	+		+							+	+	13	-79.47	187.698	5.83525	0.000493484
-1.57626		0.00623819			+	+	+				+		+				11	-81.864	187.698	5.83572	0.000493369
-1.57626		0.00623819			+	+		+			+		+				11	-81.864	187.698	5.83572	0.000493369
-4.26777	0.52554	-0.0252085	+		+	+	+								+		13	-79.4714	187.7	5.83789	0.000492834
-4.26777	0.52554	-0.0252085	+		+	+		+							+		13	-79.4714	187.7	5.83789	0.000492834
-1.92868		0.00620955		0.446392	+	+	+							+			11	-81.8663	187.703	5.84036	0.000492225
-1.92868		0.00620955		0.446392	+	+		+						+			11	-81.8663	187.703	5.84036	0.000492225
-3.66851	0.502147	-0.024201		0.559908	+	+	+		+							+	13	-79.477	187.712	5.84915	0.000490066
-3.66851	0.502147	-0.024201		0.559908	+	+		+	+							+	13	-79.477	187.712	5.84915	0.000490066
-2.73276	0.11656				+	+	+		+					+	+		13	-79.4817	187.721	5.85856	0.000487765
-2.73276	0.11656				+	+		+	+					+	+		13	-79.4817	187.721	5.85856	0.000487765
-1.86644	0.131247		+		+	+	+							+		+	14	-78.2582	187.722	5.86008	0.000487396
-1.86644	0.131247		+		+	+		+						+		+	14	-78.2582	187.722	5.86008	0.000487396
-2.6637		0.00582613		0.545563	+	+	+		+						+		12	-80.69	187.726	5.86344	0.000486576
-2.6637		0.00582613		0.545563	+	+		+	+						+		12	-80.69	187.726	5.86344	0.000486576
-3.63723	0.476278	-0.0249949			+	+									+		10	-83.0493	187.728	5.86579	0.000486005
-2.47124	0.136876		+		+	+	+									+	12	-80.6915	187.729	5.86646	0.000485844
-2.47124	0.136876		+		+	+		+								+	12	-80.6915	187.729	5.86646	0.000485844
-2.38608	0.108403				+	+	+					+	+		+		13	-79.4866	187.731	5.86846	0.000485358
-2.38608	0.108403				+	+		+				+	+		+		13	-79.4866	187.731	5.86846	0.000485358
-3.27175	0.515626	-0.0264936			+	+			+								9	-84.2052	187.734	5.87154	0.00048461
-1.66536			+		+	+	+								+		11	-81.8841	187.738	5.87592	0.00048355
-1.66536			+		+	+		+							+		11	-81.8841	187.738	5.87592	0.00048355
-1.05684					+	+	+				+		+				10	-83.0567	187.743	5.88071	0.000482394
-1.05684					+	+		+			+		+				10	-83.0567	187.743	5.88071	0.000482394
-3.31697	0.537938	-0.0282797			+	+							+				9	-84.2105	187.745	5.88211	0.000482057
-1.43182		0.00628637			+	+	+		+					+			11	-81.8941	187.758	5.89587	0.000478752
-1.43182		0.00628637			+	+		+	+					+			11	-81.8941	187.758	5.89587	0.000478752
-1.84081				0.677753	+	+											7	-86.4758	187.763	5.9007	0.000477596
-3.16865	0.488336	-0.0237152			+	+	+					+				+	13	-79.5038	187.765	5.90271	0.000477117
-3.16865	0.488336	-0.0237152			+	+		+				+				+	13	-79.5038	187.765	5.90271	0.000477117
-1.93205		0.00693528	+		+	+	+										10	-83.0681	187.766	5.90334	0.000476965
-1.93205		0.00693528	+		+	+		+									10	-83.0681	187.766	5.90334	0.000476965
-1.3102				0.366853	+	+	+							+			10	-83.069	187.768	5.90517	0.000476529
-1.3102				0.366853	+	+		+						+			10	-83.069	187.768	5.90517	0.000476529
-2.19519	0.10869				+	+	+						+		+	+	13	-79.5066	187.771	5.90835	0.000475772
-2.19519	0.10869				+	+		+					+		+	+	13	-79.5066	187.771	5.90835	0.000475772
-0.82486					+	+	+			+							9	-84.2256	187.775	5.91242	0.000474806
-0.82486					+	+		+		+							9	-84.2256	187.775	5.91242	0.000474806
-0.844276					+	+	+						+	+			10	-83.0745	187.779	5.91617	0.000473917
-0.844276					+	+		+					+	+			10	-83.0745	187.779	5.91617	0.000473917
-0.50135					+	+	+				+			+		+	13	-79.511	187.78	5.91724	0.000473662
-0.50135					+	+		+			+			+		+	13	-79.511	187.78	5.91724	0.000473662
-1.50191	0.113481				+	+	+			+						+	12	-80.7182	187.782	5.91988	0.000473037
-1.50191	0.113481				+	+		+		+						+	12	-80.7182	187.782	5.91988	0.000473037
-2.16393	0.124135				+	+	+		+			+					11	-81.9068	187.784	5.92132	0.000472697
-2.16393	0.124135				+	+		+	+			+					11	-81.9068	187.784	5.92132	0.000472697
-2.02637	0.123331				+	+	+					+		+			12	-80.7193	187.785	5.92212	0.000472509
-2.02637	0.123331				+	+		+				+		+			12	-80.7193	187.785	5.92212	0.000472509
-1.85385	0.121904				+	+	+				+		+			+	13	-79.5155	187.789	5.92627	0.00047153
-1.85385	0.121904				+	+		+			+		+			+	13	-79.5155	187.789	5.92627	0.00047153
-3.34403	0.1463		+	0.704111	+	+	+										11	-81.9096	187.789	5.92689	0.000471383
-3.34403	0.1463		+	0.704111	+	+		+									11	-81.9096	187.789	5.92689	0.000471383
-2.26245	0.111571				+	+	+		+						+	+	13	-79.546	187.85	5.98712	0.000457399
-2.26245	0.111571				+	+		+	+						+	+	13	-79.546	187.85	5.98712	0.000457399
-2.36305	0.116464				+		+		+								8	-85.4048	187.861	5.99834	0.00045484
-2.36305	0.116464				+			+	+								8	-85.4048	187.861	5.99834	0.00045484
-0.911006					+	+	+		+					+			10	-83.1173	187.864	6.00181	0.000454051
-0.911006					+	+		+	+					+			10	-83.1173	187.864	6.00181	0.000454051
-1.63737					+	+	+			+					+		11	-81.9482	187.867	6.00417	0.000453516
-1.63737					+	+		+		+					+		11	-81.9482	187.867	6.00417	0.000453516
-1.07782	0.111469				+	+	+		+				+	+		+	14	-78.3421	187.89	6.028	0.000448145
-1.07782	0.111469				+	+		+	+				+	+		+	14	-78.3421	187.89	6.028	0.000448145
-1.38911		0.00599652			+	+	+						+	+			11	-81.9608	187.892	6.02933	0.000447846
-1.38911		0.00599652			+	+		+					+	+			11	-81.9608	187.892	6.02933	0.000447846
-3.96373	0.52371	-0.0252442		0.475805	+	+	+					+					12	-80.7756	187.897	6.03459	0.000446669
-3.96373	0.52371	-0.0252442		0.475805	+	+		+				+					12	-80.7756	187.897	6.03459	0.000446669
-1.35825				0.580019	+	+	+		+							+	11	-81.9646	187.899	6.03691	0.000446153
-1.35825				0.580019	+	+		+	+							+	11	-81.9646	187.899	6.03691	0.000446153
-2.94262	0.114956			0.773357	+		+						+				9	-84.2942	187.912	6.04945	0.000443363
-2.94262	0.114956			0.773357	+			+					+				9	-84.2942	187.912	6.04945	0.000443363
-3.8739	0.508338	-0.0250715			+	+	+			+					+		13	-79.5841	187.926	6.06339	0.000440285
-3.8739	0.508338	-0.0250715			+	+		+		+					+		13	-79.5841	187.926	6.06339	0.000440285
-1.71285	0.116235				+	+	+					+	+			+	13	-79.5899	187.937	6.0749	0.000437759
-1.71285	0.116235				+	+		+				+	+			+	13	-79.5899	187.937	6.0749	0.000437759
-2.7432	0.122122			0.748074	+	+	+				+					+	13	-79.5905	187.939	6.07626	0.00043746
-2.7432	0.122122			0.748074	+	+		+			+					+	13	-79.5905	187.939	6.07626	0.00043746
-2.90685	0.114778				+	+	+						+	+	+		13	-79.5947	187.947	6.08463	0.000435634
-2.90685	0.114778				+	+		+					+	+	+		13	-79.5947	187.947	6.08463	0.000435634
-3.32284	0.457147	-0.0225988			+		+									+	10	-83.1633	187.956	6.0938	0.000433641
-3.32284	0.457147	-0.0225988			+			+								+	10	-83.1633	187.956	6.0938	0.000433641
-1.91752	0.0947705				+	+							+				8	-85.4568	187.965	6.10238	0.000431784
-2.56063	0.115084				+	+	+				+		+		+		13	-79.6046	187.967	6.10438	0.000431352
-2.56063	0.115084				+	+		+			+		+		+		13	-79.6046	187.967	6.10438	0.000431352
-1.58948	0.109286			0.447607	+	+	+						+	+		+	14	-78.3841	187.974	6.11193	0.000429727
-1.58948	0.109286			0.447607	+	+		+					+	+		+	14	-78.3841	187.974	6.11193	0.000429727
-1.42242		0.00566866			+	+	+					+				+	12	-80.8158	187.977	6.11509	0.00042905
-1.42242		0.00566866			+	+		+				+				+	12	-80.8158	187.977	6.11509	0.00042905
-4.59504	0.575526	-0.0271414	+	0.570406	+	+	+										12	-80.818	187.982	6.11955	0.000428093
-4.59504	0.575526	-0.0271414	+	0.570406	+	+		+									12	-80.818	187.982	6.11955	0.000428093
-4.25696	0.471897	-0.022681		0.707456	+		+										9	-84.3297	187.983	6.12046	0.000427899
-4.25696	0.471897	-0.022681		0.707456	+			+									9	-84.3297	187.983	6.12046	0.000427899
-2.88045	0.101961				+		+		+						+		10	-83.1806	187.991	6.12839	0.000426205
-2.88045	0.101961				+			+	+						+		10	-83.1806	187.991	6.12839	0.000426205
-1.1006			+		+	+	+										9	-84.3351	187.994	6.13136	0.000425572
-1.1006			+		+	+		+									9	-84.3351	187.994	6.13136	0.000425572
-2.04497				0.612725	+	+	+								+	+	12	-80.8277	188.001	6.13883	0.000423987
-2.04497				0.612725	+	+		+							+	+	12	-80.8277	188.001	6.13883	0.000423987
-1.47623					+	+	+					+	+		+		12	-80.8355	188.017	6.15448	0.000420681
-1.47623					+	+		+				+	+		+		12	-80.8355	188.017	6.15448	0.000420681
-1.29727					+	+	+						+		+	+	12	-80.8421	188.03	6.16772	0.000417906
-1.29727					+	+		+					+		+	+	12	-80.8421	188.03	6.16772	0.000417906
-1.08434					+	+			+								7	-86.6099	188.031	6.16891	0.000417656
-3.87758	0.561718	-0.0267906	+		+	+	+									+	13	-79.6373	188.032	6.16976	0.000417479
-3.87758	0.561718	-0.0267906	+		+	+		+								+	13	-79.6373	188.032	6.16976	0.000417479
-1.0858					+	+							+				7	-86.6181	188.048	6.18543	0.000414222
-0.832584		0.00540404			+	+	+					+		+		+	14	-78.422	188.05	6.1877	0.000413751
-0.832584		0.00540404			+	+		+				+		+		+	14	-78.422	188.05	6.1877	0.000413751
-3.24651		0.00542266		0.746225	+		+								+		10	-83.2281	188.086	6.22341	0.00040643
-3.24651		0.00542266		0.746225	+			+							+		10	-83.2281	188.086	6.22341	0.00040643
-1.95296		0.00601494		0.650442	+	+	+		+							+	12	-80.8714	188.089	6.22621	0.000405861
-1.95296		0.00601494		0.650442	+	+		+	+							+	12	-80.8714	188.089	6.22621	0.000405861
-1.64931	0.112342			0.330324	+	+	+		+					+		+	14	-78.4533	188.113	6.25037	0.000400987
-1.64931	0.112342			0.330324	+	+		+	+					+		+	14	-78.4533	188.113	6.25037	0.000400987
-1.73124		0.00517816			+		+									+	9	-84.3947	188.113	6.25054	0.000400954
-1.73124		0.00517816			+			+								+	9	-84.3947	188.113	6.25054	0.000400954
-2.05499		0.00388959			+	+									+		9	-84.4001	188.124	6.26132	0.000398797
-3.3062	0.120652			0.578025	+	+	+				+				+		13	-79.6909	188.139	6.27694	0.000395696
-3.3062	0.120652			0.578025	+	+		+			+				+		13	-79.6909	188.139	6.27694	0.000395696
-2.18327	0.1261				+	+	+				+			+			12	-80.9027	188.151	6.28886	0.000393345
-2.18327	0.1261				+	+		+			+			+			12	-80.9027	188.151	6.28886	0.000393345
-0.507214				0.368786	+	+	+						+	+		+	13	-79.6998	188.157	6.29475	0.000392188
-0.507214				0.368786	+	+		+					+	+		+	13	-79.6998	188.157	6.29475	0.000392188
-2.72224	0.127395			0.619487	+	+	+				+		+				12	-80.9057	188.157	6.29477	0.000392185
-2.72224	0.127395			0.619487	+	+		+			+		+				12	-80.9057	188.157	6.29477	0.000392185
-2.52784	0.144031		+		+	+	+		+								11	-82.0959	188.162	6.29953	0.000391251
-2.52784	0.144031		+		+	+		+	+								11	-82.0959	188.162	6.29953	0.000391251
-0.0863935					+	+	+		+				+	+		+	13	-79.7028	188.163	6.30079	0.000391005
-0.0863935					+	+		+	+				+	+		+	13	-79.7028	188.163	6.30079	0.000391005
-2.57638	0.124696			0.609502	+	+	+			+							11	-82.0968	188.164	6.30138	0.00039089
-2.57638	0.124696			0.609502	+	+		+		+							11	-82.0968	188.164	6.30138	0.00039089
-3.4983	0.533854	-0.0259071			+	+	+		+			+					12	-80.9095	188.165	6.30242	0.000390687
-3.4983	0.533854	-0.0259071			+	+		+	+			+					12	-80.9095	188.165	6.30242	0.000390687
-1.92445		0.00628784		0.55336	+	+	+		+				+				11	-82.1014	188.173	6.31047	0.000389118
-1.92445		0.00628784		0.55336	+	+		+	+				+				11	-82.1014	188.173	6.31047	0.000389118
-1.9771	0.105571				+		+						+			+	10	-83.2766	188.183	6.32046	0.000387178
-1.9771	0.105571				+			+					+			+	10	-83.2766	188.183	6.32046	0.000387178
-2.40006		0.00655253		0.663155	+	+	+				+						11	-82.109	188.188	6.32577	0.000386152
-2.40006		0.00655253		0.663155	+	+		+			+						11	-82.109	188.188	6.32577	0.000386152
-1.34615					+	+	+		+						+	+	12	-80.9347	188.215	6.35279	0.000380971
-1.34615					+	+		+	+						+	+	12	-80.9347	188.215	6.35279	0.000380971
-2.12165					+		+		+						+		9	-84.4487	188.221	6.35842	0.000379898
-2.12165					+			+	+						+		9	-84.4487	188.221	6.35842	0.000379898
-2.21879	0.12241			0.590472	+	+	+		+				+			+	13	-79.732	188.222	6.35921	0.000379748
-2.21879	0.12241			0.590472	+	+		+	+				+			+	13	-79.732	188.222	6.35921	0.000379748
-0.493808					+		+						+	+		+	11	-82.1314	188.233	6.37062	0.000377589
-0.493808					+			+					+	+		+	11	-82.1314	188.233	6.37062	0.000377589
-3.37062	0.531867	-0.0258004			+	+	+					+		+			13	-79.7424	188.242	6.38006	0.000375811
-3.37062	0.531867	-0.0258004			+	+		+				+		+			13	-79.7424	188.242	6.38006	0.000375811
-3.97331	0.581036	-0.0276431	+		+	+	+		+								12	-80.956	188.258	6.39543	0.000372933
-3.97331	0.581036	-0.0276431	+		+	+		+	+								12	-80.956	188.258	6.39543	0.000372933
-2.28617				0.45677	+	+	+							+	+		12	-80.9562	188.258	6.39592	0.000372843
-2.28617				0.45677	+	+		+						+	+		12	-80.9562	188.258	6.39592	0.000372843
-4.43775	0.511181	-0.0249994		0.401084	+	+	+							+	+		14	-78.5289	188.264	6.40152	0.0003718
-4.43775	0.511181	-0.0249994		0.401084	+	+		+						+	+		14	-78.5289	188.264	6.40152	0.0003718
-3.43387	0.492684	-0.024235			+		+							+			10	-83.3184	188.266	6.40408	0.000371324
-3.43387	0.492684	-0.024235			+			+						+			10	-83.3184	188.266	6.40408	0.000371324
-3.02753	0.106983			0.89507	+		+									+	10	-83.3202	188.27	6.40758	0.000370674
-3.02753	0.106983			0.89507	+			+								+	10	-83.3202	188.27	6.40758	0.000370674
-1.09895				0.452248	+		+							+		+	11	-82.1517	188.274	6.41112	0.000370019
-1.09895				0.452248	+			+						+		+	11	-82.1517	188.274	6.41112	0.000370019
-1.4628	0.10794				+	+	+							+	+	+	14	-78.5386	188.283	6.42089	0.000368217
-1.4628	0.10794				+	+		+						+	+	+	14	-78.5386	188.283	6.42089	0.000368217
-3.60899	0.563622	-0.0276236			+	+	+				+			+			13	-79.7709	188.299	6.43691	0.000365279
-3.60899	0.563622	-0.0276236			+	+		+			+			+			13	-79.7709	188.299	6.43691	0.000365279
-3.30853	0.100419			0.733695	+		+						+		+		11	-82.1648	188.3	6.43741	0.000365188
-3.30853	0.100419			0.733695	+			+					+		+		11	-82.1648	188.3	6.43741	0.000365188
-2.37031		0.00598657	+		+	+	+								+		12	-80.9802	188.306	6.44378	0.000364026
-2.37031		0.00598657	+		+	+		+							+		12	-80.9802	188.306	6.44378	0.000364026
-1.33957				0.502056	+	+	+		+				+				10	-83.3395	188.309	6.44615	0.000363595
-1.33957				0.502056	+	+		+	+				+				10	-83.3395	188.309	6.44615	0.000363595
-0.992953	0.107451				+	+	+			+				+		+	14	-78.5521	188.31	6.44799	0.000363261
-0.992953	0.107451				+	+		+		+				+		+	14	-78.5521	188.31	6.44799	0.000363261
-3.17124	0.527559	-0.0256158			+	+	+				+		+			+	14	-78.5525	188.311	6.44861	0.000363147
-3.17124	0.527559	-0.0256158			+	+		+			+		+			+	14	-78.5525	188.311	6.44861	0.000363147
-3.4493	0.513486	-0.025579			+	+	+						+		+	+	14	-78.5575	188.321	6.45865	0.00036133
-3.4493	0.513486	-0.025579			+	+		+					+		+	+	14	-78.5575	188.321	6.45865	0.00036133
-2.88806	0.513213	-0.025283			+	+	+			+						+	13	-79.7827	188.323	6.46055	0.000360987
-2.88806	0.513213	-0.025283			+	+		+		+						+	13	-79.7827	188.323	6.46055	0.000360987
-4.00121	0.513917	-0.0251209			+	+	+		+					+	+		14	-78.5647	188.335	6.47308	0.000358732
-4.00121	0.513917	-0.0251209			+	+		+	+					+	+		14	-78.5647	188.335	6.47308	0.000358732
-2.75439		0.00610424		0.804604	+		+										8	-85.6437	188.338	6.47602	0.000358205
-2.75439		0.00610424		0.804604	+			+									8	-85.6437	188.338	6.47602	0.000358205
-2.08614	0.114568				+		+		+				+				9	-84.5104	188.344	6.48184	0.000357164
-2.08614	0.114568				+			+	+				+				9	-84.5104	188.344	6.48184	0.000357164
-2.44139	0.121536			0.492307	+	+	+					+	+				12	-81.0011	188.348	6.48569	0.000356477
-2.44139	0.121536			0.492307	+	+		+				+	+				12	-81.0011	188.348	6.48569	0.000356477
-3.12395	0.111968			0.489747	+	+	+					+			+		13	-79.7959	188.349	6.48692	0.000356257
-3.12395	0.111968			0.489747	+	+		+				+			+		13	-79.7959	188.349	6.48692	0.000356257
-2.90358	0.112565			0.533238	+	+	+		+				+		+		13	-79.7993	188.356	6.49377	0.000355041
-2.90358	0.112565			0.533238	+	+		+	+				+		+		13	-79.7993	188.356	6.49377	0.000355041
-0.328135			+		+	+	+							+		+	13	-79.8	188.357	6.49507	0.000354809
-0.328135			+		+	+		+						+		+	13	-79.8	188.357	6.49507	0.000354809
-0.422386					+	+	+			+						+	11	-82.1971	188.364	6.5019	0.0003536
-0.422386					+	+		+		+						+	11	-82.1971	188.364	6.5019	0.0003536
-2.50256	0.45209	-0.0216736			+	+	+					+		+		+	15	-77.3382	188.369	6.50637	0.000352811
-2.50256	0.45209	-0.0216736			+	+		+				+		+		+	15	-77.3382	188.369	6.50637	0.000352811
-2.43092				0.649697	+		+						+		+		10	-83.3742	188.378	6.51556	0.000351192
-2.43092				0.649697	+			+					+		+		10	-83.3742	188.378	6.51556	0.000351192
0.0291791					+	+	+			+				+		+	13	-79.8107	188.379	6.51666	0.000351
0.0291791					+	+		+		+				+		+	13	-79.8107	188.379	6.51666	0.000351
-2.99583	0.101733				+		+							+	+		11	-82.2071	188.384	6.522	0.000350064
-2.99583	0.101733				+			+						+	+		11	-82.2071	188.384	6.522	0.000350064
-2.06621		0.00554546			+	+	+			+					+		12	-81.0198	188.385	6.52299	0.00034989
-2.06621		0.00554546			+	+		+		+					+		12	-81.0198	188.385	6.52299	0.00034989
-3.92139	0.549808	-0.0268782		0.519233	+	+	+			+							12	-81.0209	188.388	6.52527	0.000349493
-3.92139	0.549808	-0.0268782		0.519233	+	+		+		+							12	-81.0209	188.388	6.52527	0.000349493
-2.77475	0.489938	-0.0237652			+	+	+				+			+		+	15	-77.3509	188.394	6.53168	0.000348373
-2.77475	0.489938	-0.0237652			+	+		+			+			+		+	15	-77.3509	188.394	6.53168	0.000348373
-2.47695	0.144934		+		+	+	+							+			12	-81.0243	188.395	6.53215	0.000348291
-2.47695	0.144934		+		+	+		+						+			12	-81.0243	188.395	6.53215	0.000348291
-0.498789					+	+	+							+	+	+	13	-79.8245	188.407	6.54413	0.000346213
-0.498789					+	+		+						+	+	+	13	-79.8245	188.407	6.54413	0.000346213
-1.78498					+	+	+		+					+	+		12	-81.0396	188.425	6.56274	0.000343006
-1.78498					+	+		+	+					+	+		12	-81.0396	188.425	6.56274	0.000343006
-0.583183				0.275139	+	+	+		+					+		+	13	-79.8342	188.426	6.56358	0.000342861
-0.583183				0.275139	+	+		+	+					+		+	13	-79.8342	188.426	6.56358	0.000342861
-2.06666	0.0979439			0.551605	+		+							+		+	12	-81.0447	188.435	6.5728	0.000341283
-2.06666	0.0979439			0.551605	+			+						+		+	12	-81.0447	188.435	6.5728	0.000341283
-2.32772				0.633273	+	+									+		9	-84.5617	188.447	6.58444	0.000339303
-2.30896		0.00483125		0.738405	+	+											8	-85.7003	188.452	6.58937	0.000338468
-3.97129	0.551748	-0.0267987		0.504706	+	+	+				+		+				13	-79.8494	188.456	6.59392	0.000337698
-3.97129	0.551748	-0.0267987		0.504706	+	+		+			+		+				13	-79.8494	188.456	6.59392	0.000337698
-4.13975	0.522321	-0.0257589			+	+	+						+	+	+		14	-78.6274	188.461	6.59844	0.000336937
-4.13975	0.522321	-0.0257589			+	+		+					+	+	+		14	-78.6274	188.461	6.59844	0.000336937
-0.627648					+		+		+					+		+	11	-82.2489	188.468	6.60559	0.000335735
-0.627648					+			+	+					+		+	11	-82.2489	188.468	6.60559	0.000335735
-0.982911		0.00553144			+	+	+				+			+		+	14	-78.6395	188.485	6.62276	0.000332864
-0.982911		0.00553144			+	+		+			+			+		+	14	-78.6395	188.485	6.62276	0.000332864
-3.93814	0.589391	-0.0280983	+		+	+	+							+			13	-79.8638	188.485	6.62283	0.000332852
-3.93814	0.589391	-0.0280983	+		+	+		+						+			13	-79.8638	188.485	6.62283	0.000332852
-3.53081	0.478144	-0.0231296			+		+		+								9	-84.5914	188.506	6.64396	0.000329355
-3.53081	0.478144	-0.0231296			+			+	+								9	-84.5914	188.506	6.64396	0.000329355
-2.77546	0.125533		+		+	+	+						+		+		13	-79.8781	188.514	6.65133	0.000328143
-2.77546	0.125533		+		+	+		+					+		+		13	-79.8781	188.514	6.65133	0.000328143
-2.08071	0.126703				+	+	+		+		+		+				12	-81.0845	188.515	6.6525	0.000327951
-2.08071	0.126703				+	+		+	+		+		+				12	-81.0845	188.515	6.6525	0.000327951
-1.78776				0.584852	+	+	+				+						10	-83.443	188.516	6.65329	0.000327822
-1.78776				0.584852	+	+		+			+						10	-83.443	188.516	6.65329	0.000327822
-3.80702	0.520457	-0.0256354			+	+	+				+		+		+		14	-78.6555	188.517	6.65475	0.000327582
-3.80702	0.520457	-0.0256354			+	+		+			+		+		+		14	-78.6555	188.517	6.65475	0.000327582
-1.32987	0.0944673				+		+						+	+		+	12	-81.0947	188.535	6.67295	0.000324615
-1.32987	0.0944673				+			+					+	+		+	12	-81.0947	188.535	6.67295	0.000324615
-4.03585	0.48763	-0.0238127		0.689524	+		+						+				10	-83.4553	188.54	6.67786	0.00032382
-4.03585	0.48763	-0.0238127		0.689524	+			+					+				10	-83.4553	188.54	6.67786	0.00032382
-2.20939				0.733038	+		+										7	-86.8646	188.541	6.67848	0.000323719
-2.20939				0.733038	+			+									7	-86.8646	188.541	6.67848	0.000323719
-1.6173					+	+	+				+		+		+		12	-81.0981	188.542	6.67962	0.000323535
-1.6173					+	+		+			+		+		+		12	-81.0981	188.542	6.67962	0.000323535
-2.20523					+		+							+	+		10	-83.4571	188.544	6.68135	0.000323254
-2.20523					+			+						+	+		10	-83.4571	188.544	6.68135	0.000323254
-1.99017	0.119927				+	+	+		+		+					+	13	-79.894	188.546	6.6832	0.000322956
-1.99017	0.119927				+	+		+	+		+					+	13	-79.894	188.546	6.6832	0.000322956
-3.19438	0.516922	-0.0242005	+		+	+	+							+		+	15	-77.43	188.552	6.68994	0.000321869
-3.19438	0.516922	-0.0242005	+		+	+		+						+		+	15	-77.43	188.552	6.68994	0.000321869
-1.87793					+	+	+						+	+	+		12	-81.104	188.554	6.69141	0.000321634
-1.87793					+	+		+					+	+	+		12	-81.104	188.554	6.69141	0.000321634
-3.55786	0.484559	-0.0237687			+	+	+					+	+		+		14	-78.6813	188.569	6.7062	0.000319263
-3.55786	0.484559	-0.0237687			+	+		+				+	+		+		14	-78.6813	188.569	6.7062	0.000319263
-2.74646	0.119533				+	+	+		+		+				+		13	-79.9188	188.595	6.73268	0.000315064
-2.74646	0.119533				+	+		+	+		+				+		13	-79.9188	188.595	6.73268	0.000315064
-2.3801	0.126666			0.375816	+	+	+		+					+			12	-81.1297	188.605	6.74292	0.000313455
-2.3801	0.126666			0.375816	+	+		+	+					+			12	-81.1297	188.605	6.74292	0.000313455
-0.665267					+	+	+					+	+			+	12	-81.1298	188.606	6.74314	0.000313421
-0.665267					+	+		+				+	+			+	12	-81.1298	188.606	6.74314	0.000313421
-1.08537					+		+						+			+	9	-84.642	188.607	6.74503	0.000313124
-1.08537					+			+					+			+	9	-84.642	188.607	6.74503	0.000313124
-2.22924		0.00631569		0.574116	+	+	+					+					11	-82.3203	188.611	6.74832	0.00031261
-2.22924		0.00631569		0.574116	+	+		+				+					11	-82.3203	188.611	6.74832	0.00031261
-4.11334	0.476548	-0.0231478		0.578803	+	+	+								+	+	14	-78.7038	188.614	6.75136	0.000312135
-4.11334	0.476548	-0.0231478		0.578803	+	+		+							+	+	14	-78.7038	188.614	6.75136	0.000312135
-4.47668	0.399308	-0.0188526		0.656374	+		+								+		11	-82.3237	188.618	6.75523	0.000311532
-4.47668	0.399308	-0.0188526		0.656374	+			+							+		11	-82.3237	188.618	6.75523	0.000311532
-2.1288					+										+		7	-86.9132	188.638	6.77549	0.000308391
-2.58456		0.00548201		0.694469	+	+	+								+	+	13	-79.9405	188.639	6.7761	0.000308298
-2.58456		0.00548201		0.694469	+	+		+							+	+	13	-79.9405	188.639	6.7761	0.000308298
-1.47082	0.09714				+		+		+					+		+	12	-81.1561	188.658	6.79557	0.000305311
-1.47082	0.09714				+			+	+					+		+	12	-81.1561	188.658	6.79557	0.000305311
-1.26895					+		+							+			8	-85.8041	188.659	6.79694	0.000305102
-1.26895					+			+						+			8	-85.8041	188.659	6.79694	0.000305102
-1.93106	0.121266				+	+	+		+			+	+				12	-81.1587	188.663	6.80089	0.000304499
-1.93106	0.121266				+	+		+	+			+	+				12	-81.1587	188.663	6.80089	0.000304499
-1.05585					+	+										+	8	-85.8079	188.667	6.8044	0.000303967
-2.6319	0.111675				+	+	+		+			+			+		13	-79.9551	188.668	6.80541	0.000303812
-2.6319	0.111675				+	+		+	+			+			+		13	-79.9551	188.668	6.80541	0.000303812
-1.92418		0.00541093			+	+	+					+	+		+		13	-79.9581	188.674	6.81146	0.000302895
-1.92418		0.00541093			+	+		+				+	+		+		13	-79.9581	188.674	6.81146	0.000302895
-2.39403	0.122687			0.452215	+	+	+						+	+			12	-81.1683	188.683	6.82013	0.000301585
-2.39403	0.122687			0.452215	+	+		+					+	+			12	-81.1683	188.683	6.82013	0.000301585
-2.84171		0.00572839		0.540443	+	+	+							+	+		13	-79.9643	188.686	6.82382	0.000301028
-2.84171		0.00572839		0.540443	+	+		+						+	+		13	-79.9643	188.686	6.82382	0.000301028
-1.47617		0.00488389			+	+			+								8	-85.822	188.695	6.8326	0.000299709
-0.815009					+	+	+				+		+			+	12	-81.1758	188.698	6.8351	0.000299335
-0.815009					+	+		+			+		+			+	12	-81.1758	188.698	6.8351	0.000299335
-1.89931	0.124415				+	+	+		+				+	+			12	-81.1814	188.709	6.84634	0.000297658
-1.89931	0.124415				+	+		+	+				+	+			12	-81.1814	188.709	6.84634	0.000297658
-3.89195	0.503478	-0.024047		0.648911	+	+	+				+					+	14	-78.7586	188.723	6.86087	0.000295504
-3.89195	0.503478	-0.024047		0.648911	+	+		+			+					+	14	-78.7586	188.723	6.86087	0.000295504
-3.4834	0.557965	-0.0272665			+	+	+		+		+		+				13	-79.9853	188.728	6.86577	0.000294781
-3.4834	0.557965	-0.0272665			+	+		+	+		+		+				13	-79.9853	188.728	6.86577	0.000294781
-1.72535		0.00586568			+		+							+			9	-84.7081	188.74	6.87732	0.000293083
-1.72535		0.00586568			+			+						+			9	-84.7081	188.74	6.87732	0.000293083
-0.580868					+	+	+			+			+				10	-83.5558	188.741	6.87878	0.000292868
-0.580868					+	+		+		+			+				10	-83.5558	188.741	6.87878	0.000292868
-1.7406		0.00644587			+	+	+		+		+						11	-82.3966	188.763	6.90096	0.000289639
-1.7406		0.00644587			+	+		+	+		+						11	-82.3966	188.763	6.90096	0.000289639
-2.30266	0.0949454				+												6	-88.0797	188.764	6.90132	0.000289586
-3.45615	0.476746	-0.0231193			+	+	+		+						+	+	14	-78.7804	188.767	6.90457	0.000289117
-3.45615	0.476746	-0.0231193			+	+		+	+						+	+	14	-78.7804	188.767	6.90457	0.000289117
-1.92431					+		+								+	+	10	-83.5721	188.774	6.91133	0.000288141
-1.92431					+			+							+	+	10	-83.5721	188.774	6.91133	0.000288141
-2.03231				0.813625	+		+									+	9	-84.7252	188.774	6.9115	0.000288117
-2.03231				0.813625	+			+								+	9	-84.7252	188.774	6.9115	0.000288117
-2.47364		0.0052969			+		+		+						+		10	-83.5746	188.779	6.91647	0.000287402
-2.47364		0.0052969			+			+	+						+		10	-83.5746	188.779	6.91647	0.000287402
-1.72549		0.00528018			+	+	+						+		+	+	13	-80.0153	188.788	6.92576	0.00028607
-1.72549		0.00528018			+	+		+					+		+	+	13	-80.0153	188.788	6.92576	0.00028607
-1.63419					+	+			+						+		9	-84.7329	188.789	6.92691	0.000285906
-2.9356	0.488025	-0.0234963			+	+	+					+	+			+	14	-78.7927	188.791	6.92908	0.000285595
-2.9356	0.488025	-0.0234963			+	+		+				+	+			+	14	-78.7927	188.791	6.92908	0.000285595
-1.61898				0.510916	+	+	+					+					10	-83.582	188.794	6.93128	0.000285281
-1.61898				0.510916	+	+		+				+					10	-83.582	188.794	6.93128	0.000285281
-1.77871		0.00557713			+	+	+		+						+	+	13	-80.0265	188.811	6.94824	0.000282873
-1.77871		0.00557713			+	+		+	+						+	+	13	-80.0265	188.811	6.94824	0.000282873
-2.23326		0.00580075			+	+	+		+					+	+		13	-80.0301	188.818	6.95541	0.000281859
-2.23326		0.00580075			+	+		+	+					+	+		13	-80.0301	188.818	6.95541	0.000281859
-2.53796	0.11521			0.630851	+	+	+					+				+	13	-80.0303	188.818	6.95581	0.000281804
-2.53796	0.11521			0.630851	+	+		+				+				+	13	-80.0303	188.818	6.95581	0.000281804
-2.14797				0.445076	+	+	+					+			+		12	-81.2378	188.822	6.95912	0.000281338
-2.14797				0.445076	+	+		+				+			+		12	-81.2378	188.822	6.95912	0.000281338
-1.11427		0.00600449			+	+	+			+			+				11	-82.4278	188.826	6.96339	0.000280738
-1.11427		0.00600449			+	+		+		+			+				11	-82.4278	188.826	6.96339	0.000280738
-2.03598	0.105429				+		+		+							+	10	-83.5999	188.829	6.96704	0.000280226
-2.03598	0.105429				+			+	+							+	10	-83.5999	188.829	6.96704	0.000280226
-0.560793		0.00554903			+	+	+		+				+	+		+	14	-78.8144	188.835	6.97249	0.000279463
-0.560793		0.00554903			+	+		+	+				+	+		+	14	-78.8144	188.835	6.97249	0.000279463
-3.6972	0.556385	-0.027177		0.274224	+	+	+		+					+			13	-80.0395	188.837	6.97422	0.000279221
-3.6972	0.556385	-0.027177		0.274224	+	+		+	+					+			13	-80.0395	188.837	6.97422	0.000279221
-2.28656	0.12704				+	+	+				+	+					12	-81.2474	188.841	6.97817	0.000278671
-2.28656	0.12704				+	+		+			+	+					12	-81.2474	188.841	6.97817	0.000278671
-1.87332	0.0918628				+	+										+	9	-84.7593	188.842	6.97969	0.000278459
-3.71605	0.559811	-0.0276181		0.336167	+	+	+						+	+			13	-80.0466	188.851	6.98839	0.000277251
-3.71605	0.559811	-0.0276181		0.336167	+	+		+					+	+			13	-80.0466	188.851	6.98839	0.000277251
-1.95632				0.500056	+	+	+		+				+		+		12	-81.2542	188.854	6.99192	0.000276762
-1.95632				0.500056	+	+		+	+				+		+		12	-81.2542	188.854	6.99192	0.000276762
-3.35262	0.561149	-0.027623			+	+	+		+				+	+			13	-80.0499	188.857	6.99506	0.000276327
-3.35262	0.561149	-0.027623			+	+		+	+				+	+			13	-80.0499	188.857	6.99506	0.000276327
-0.955623		0.00559368			+	+	+			+						+	12	-81.2565	188.859	6.99638	0.000276144
-0.955623		0.00559368			+	+		+		+						+	12	-81.2565	188.859	6.99638	0.000276144
-1.59773				0.660166	+	+	+				+					+	12	-81.2585	188.863	7.00041	0.000275589
-1.59773				0.660166	+	+		+			+					+	12	-81.2585	188.863	7.00041	0.000275589
-2.347	0.475996	-0.0230057			+	+	+		+				+	+		+	15	-77.589	188.87	7.00783	0.000274569
-2.347	0.475996	-0.0230057			+	+		+	+				+	+		+	15	-77.589	188.87	7.00783	0.000274569
-1.15643		0.00632766	+		+	+	+							+		+	14	-78.8339	188.874	7.0115	0.000274065
-1.15643		0.00632766	+		+	+		+						+		+	14	-78.8339	188.874	7.0115	0.000274065
-1.70909		0.00679117	+		+	+	+						+				11	-82.4532	188.876	7.01409	0.00027371
-1.70909		0.00679117	+		+	+		+					+				11	-82.4532	188.876	7.01409	0.00027371
-3.66211	0.522112	-0.0253022		0.407706	+	+	+					+	+				13	-80.0632	188.884	7.02158	0.000272687
-3.66211	0.522112	-0.0253022		0.407706	+	+		+				+	+				13	-80.0632	188.884	7.02158	0.000272687
-3.14581	0.469993	-0.0232144			+		+						+			+	11	-82.4603	188.891	7.02827	0.000271777
-3.14581	0.469993	-0.0232144			+			+					+			+	11	-82.4603	188.891	7.02827	0.000271777
-1.7604	0.122864				+	+	+			+				+			12	-81.2738	188.893	7.03103	0.000271402
-1.7604	0.122864				+	+		+		+				+			12	-81.2738	188.893	7.03103	0.000271402
-1.08957		0.00542355		0.458376	+	+	+						+	+		+	14	-78.8441	188.894	7.03183	0.000271293
-1.08957		0.00542355		0.458376	+	+		+					+	+		+	14	-78.8441	188.894	7.03183	0.000271293
-1.64865					+	+							+		+		9	-84.7891	188.902	7.03927	0.000270287
-2.2199	0.108941				+	+	+			+			+		+		13	-80.0724	188.902	7.04004	0.000270182
-2.2199	0.108941				+	+		+		+			+		+		13	-80.0724	188.902	7.04004	0.000270182
-3.07455	0.0864675			0.684772	+	+									+		10	-83.6374	188.904	7.04209	0.000269905
-0.925952			+		+	+	+									+	11	-82.4762	188.923	7.06013	0.000267482
-0.925952			+		+	+		+								+	11	-82.4762	188.923	7.06013	0.000267482
-0.875089			+		+	+	+						+				10	-83.6489	188.927	7.06499	0.000266832
-0.875089			+		+	+		+					+				10	-83.6489	188.927	7.06499	0.000266832
-3.29955	0.490262	-0.0240234			+		+		+				+				10	-83.6499	188.929	7.06694	0.000266573
-3.29955	0.490262	-0.0240234			+			+	+				+				10	-83.6499	188.929	7.06694	0.000266573
-2.74535	0.477698	-0.0232153		0.337244	+	+	+						+	+		+	15	-77.6232	188.939	7.07636	0.000265319
-2.74535	0.477698	-0.0232153		0.337244	+	+		+					+	+		+	15	-77.6232	188.939	7.07636	0.000265319
-4.09675	0.546121	-0.0265033	+		+	+	+						+		+		14	-78.8689	188.944	7.08149	0.000264639
-4.09675	0.546121	-0.0265033	+		+	+		+					+		+		14	-78.8689	188.944	7.08149	0.000264639
-3.60201	0.127683		+	0.642274	+	+	+								+		13	-80.094	188.945	7.08308	0.000264429
-3.60201	0.127683		+	0.642274	+	+		+							+		13	-80.094	188.945	7.08308	0.000264429
-1.88204		0.00606492			+		+		+								8	-85.9523	188.956	7.09329	0.000263084
-1.88204		0.00606492			+			+	+								8	-85.9523	188.956	7.09329	0.000263084
-3.40159	0.505494	-0.0242353		0.5062	+	+	+		+				+			+	14	-78.8786	188.963	7.10092	0.000262081
-3.40159	0.505494	-0.0242353		0.5062	+	+		+	+				+			+	14	-78.8786	188.963	7.10092	0.000262081
-3.12639	0.144039		+	0.710178	+	+	+						+				12	-81.3114	188.969	7.10635	0.00026137
-3.12639	0.144039		+	0.710178	+	+		+					+				12	-81.3114	188.969	7.10635	0.00026137
-1.19182		0.00584677			+	+	+					+	+			+	13	-80.1057	188.969	7.10654	0.000261346
-1.19182		0.00584677			+	+		+				+	+			+	13	-80.1057	188.969	7.10654	0.000261346
-1.31616		0.00602969			+	+	+				+		+			+	13	-80.1071	188.972	7.10941	0.000260971
-1.31616		0.00602969			+	+		+			+		+			+	13	-80.1071	188.972	7.10941	0.000260971
-1.91187				0.702135	+		+						+				8	-85.9633	188.978	7.11529	0.000260205
-1.91187				0.702135	+			+					+				8	-85.9633	188.978	7.11529	0.000260205
-1.47508		0.00444931			+	+							+				8	-85.965	188.981	7.11868	0.000259765
-2.46873		0.00594127		0.779604	+		+						+				9	-84.8297	188.983	7.12053	0.000259525
-2.46873		0.00594127		0.779604	+			+					+				9	-84.8297	188.983	7.12053	0.000259525
-1.80701					+		+		+				+		+		10	-83.6791	188.988	7.1254	0.000258893
-1.80701					+			+	+				+		+		10	-83.6791	188.988	7.1254	0.000258893
-3.52658	0.485837	-0.0251328			+												7	-87.0911	188.994	7.13143	0.000258114
-1.47684		0.00622161			+	+	+					+		+			12	-81.3251	188.996	7.13358	0.000257837
-1.47684		0.00622161			+	+		+				+		+			12	-81.3251	188.996	7.13358	0.000257837
-1.22353					+	+	+		+		+						10	-83.6835	188.997	7.13421	0.000257755
-1.22353					+	+		+	+		+						10	-83.6835	188.997	7.13421	0.000257755
-2.55658	0.0982793				+		+		+				+		+		11	-82.515	189	7.13777	0.000257297
-2.55658	0.0982793				+			+	+				+		+		11	-82.515	189	7.13777	0.000257297
-3.27824	0.564227	-0.0279186			+	+	+			+				+			13	-80.1222	189.002	7.13951	0.000257073
-3.27824	0.564227	-0.0279186			+	+		+		+				+			13	-80.1222	189.002	7.13951	0.000257073
-2.67629	0.0941249				+		+								+	+	11	-82.5164	189.003	7.14059	0.000256934
-2.67629	0.0941249				+			+							+	+	11	-82.5164	189.003	7.14059	0.000256934
-0.928164					+	+	+					+		+			11	-82.5235	189.017	7.15477	0.00025512
-0.928164					+	+		+				+		+			11	-82.5235	189.017	7.15477	0.00025512
-2.27422				0.520856	+	+	+				+				+		12	-81.3359	189.018	7.15536	0.000255044
-2.27422				0.520856	+	+		+			+				+		12	-81.3359	189.018	7.15536	0.000255044
-1.54045					+												5	-89.2955	189.02	7.15724	0.000254804
-4.04824	0.507224	-0.0249705		0.441005	+	+	+		+				+		+		14	-78.9094	189.025	7.16247	0.000254139
-4.04824	0.507224	-0.0249705		0.441005	+	+		+	+				+		+		14	-78.9094	189.025	7.16247	0.000254139
-2.29883	0.139962		+		+	+	+						+			+	13	-80.1346	189.027	7.1643	0.000253907
-2.29883	0.139962		+		+	+		+					+			+	13	-80.1346	189.027	7.1643	0.000253907
-1.62645		0.0062736			+	+	+		+			+					11	-82.5302	189.031	7.16815	0.000253418
-1.62645		0.0062736			+	+		+	+			+					11	-82.5302	189.031	7.16815	0.000253418
-3.18912	0.502515	-0.0261488			+	+										+	10	-83.7043	189.038	7.17572	0.00025246
-2.21822		0.00614815		0.758649	+	+	+				+					+	13	-80.144	189.046	7.18316	0.000251523
-2.21822		0.00614815		0.758649	+	+		+			+					+	13	-80.144	189.046	7.18316	0.000251523
-2.4027		0.00565425			+	+	+						+	+	+		13	-80.1445	189.047	7.18426	0.000251384
-2.4027		0.00565425			+	+		+					+	+	+		13	-80.1445	189.047	7.18426	0.000251384
-4.34234	0.486993	-0.0230992		0.467697	+	+	+				+				+		14	-78.923	189.052	7.18973	0.000250698
-4.34234	0.486993	-0.0230992		0.467697	+	+		+			+				+		14	-78.923	189.052	7.18973	0.000250698
-2.07377		0.00568924			+	+	+				+		+		+		13	-80.1479	189.053	7.191	0.00025054
-2.07377		0.00568924			+	+		+			+		+		+		13	-80.1479	189.053	7.191	0.00025054
-1.4479			+		+	+	+						+		+		12	-81.3575	189.061	7.1985	0.000249601
-1.4479			+		+	+		+					+		+		12	-81.3575	189.061	7.1985	0.000249601
-1.14396		0.00559923		0.343146	+	+	+		+					+		+	14	-78.9288	189.064	7.2013	0.000249253
-1.14396		0.00559923		0.343146	+	+		+	+					+		+	14	-78.9288	189.064	7.2013	0.000249253
-2.81872	0.481085	-0.0232515		0.240508	+	+	+		+					+		+	15	-77.6914	189.075	7.21265	0.000247841
-2.81872	0.481085	-0.0232515		0.240508	+	+		+	+					+		+	15	-77.6914	189.075	7.21265	0.000247841
-2.90895		0.00515101		0.737706	+		+						+		+		11	-82.562	189.094	7.23175	0.000245487
-2.90895		0.00515101		0.737706	+			+					+		+		11	-82.562	189.094	7.23175	0.000245487
-3.27305	0.530759	-0.0258871			+	+	+		+			+	+				13	-80.1693	189.096	7.23383	0.00024523
-3.27305	0.530759	-0.0258871			+	+		+	+			+	+				13	-80.1693	189.096	7.23383	0.00024523
-1.75016		0.00657118	+		+	+	+									+	12	-81.38	189.106	7.24344	0.000244055
-1.75016		0.00657118	+		+	+		+								+	12	-81.38	189.106	7.24344	0.000244055
-1.74351					+	+	+		+			+			+		12	-81.3834	189.113	7.25029	0.000243222
-1.74351					+	+		+	+			+			+		12	-81.3834	189.113	7.25029	0.000243222
-2.77077	0.113693				+	+	+					+		+	+		14	-78.9642	189.135	7.2721	0.000240583
-2.77077	0.113693				+	+		+				+		+	+		14	-78.9642	189.135	7.2721	0.000240583
-1.43777					+		+		+								7	-87.1616	189.135	7.27239	0.000240548
-1.43777					+			+	+								7	-87.1616	189.135	7.27239	0.000240548
-1.51882		0.00529651			+		+						+			+	10	-83.757	189.144	7.2813	0.000239479
-1.51882		0.00529651			+			+					+			+	10	-83.757	189.144	7.2813	0.000239479
-2.79122	0.487081	-0.0238935			+	+	+							+	+	+	15	-77.726	189.144	7.28189	0.000239408
-2.79122	0.487081	-0.0238935			+	+		+						+	+	+	15	-77.726	189.144	7.28189	0.000239408
-1.38504	0.116825				+	+	+			+			+			+	13	-80.1937	189.145	7.28251	0.000239334
-1.38504	0.116825				+	+		+		+			+			+	13	-80.1937	189.145	7.28251	0.000239334
-1.62989		0.00501271		0.551584	+		+							+		+	12	-81.4011	189.148	7.28573	0.000238949
-1.62989		0.00501271		0.551584	+			+						+		+	12	-81.4011	189.148	7.28573	0.000238949
-2.57498		0.00550257		0.899888	+		+									+	10	-83.767	189.164	7.30128	0.000237099
-2.57498		0.00550257		0.899888	+			+								+	10	-83.767	189.164	7.30128	0.000237099
-3.2803	0.142022		+	0.820076	+	+	+									+	13	-80.2033	189.164	7.30172	0.000237046
-3.2803	0.142022		+	0.820076	+	+		+								+	13	-80.2033	189.164	7.30172	0.000237046
-1.11095					+	+	+		+			+					10	-83.7676	189.165	7.30248	0.000236957
-1.11095					+	+		+	+			+					10	-83.7676	189.165	7.30248	0.000236957
-2.43885	0.11535				+	+	+				+				+	+	14	-78.9827	189.171	7.30905	0.00023618
-2.43885	0.11535				+	+		+			+				+	+	14	-78.9827	189.171	7.30905	0.00023618
-4.39783	0.577258	-0.0273912	+	0.578222	+	+	+						+				13	-80.2119	189.181	7.31887	0.000235022
-4.39783	0.577258	-0.0273912	+	0.578222	+	+		+					+				13	-80.2119	189.181	7.31887	0.000235022
-2.34347	0.485068	-0.0238072			+	+	+			+				+		+	15	-77.7484	189.189	7.32668	0.000234106
-2.34347	0.485068	-0.0238072			+	+		+		+				+		+	15	-77.7484	189.189	7.32668	0.000234106
-3.85699	0.410721	-0.0197149			+		+		+						+		11	-82.6106	189.191	7.32888	0.000233849
-3.85699	0.410721	-0.0197149			+			+	+						+		11	-82.6106	189.191	7.32888	0.000233849
-2.82711		0.00613672		0.596278	+	+	+				+				+		13	-80.2191	189.196	7.33336	0.000233326
-2.82711		0.00613672		0.596278	+	+		+			+				+		13	-80.2191	189.196	7.33336	0.000233326
-2.31123	0.0877106				+	+			+						+		10	-83.7847	189.199	7.33663	0.000232944
-3.23085	0.527172	-0.0276483			+	+								+			10	-83.7852	189.2	7.33767	0.000232824
-1.84556	0.114681				+	+	+		+			+				+	13	-80.2278	189.213	7.35084	0.000231295
-1.84556	0.114681				+	+		+	+			+				+	13	-80.2278	189.213	7.35084	0.000231295
-0.951798		0.00530187			+	+	+							+	+	+	14	-79.0055	189.217	7.35476	0.000230843
-0.951798		0.00530187			+	+		+						+	+	+	14	-79.0055	189.217	7.35476	0.000230843
-1.30702					+	+	+			+			+		+		12	-81.4374	189.221	7.35824	0.000230441
-1.30702					+	+		+		+			+		+		12	-81.4374	189.221	7.35824	0.000230441
-2.57746		0.00517897			+		+							+	+		11	-82.6267	189.224	7.36121	0.000230099
-2.57746		0.00517897			+			+						+	+		11	-82.6267	189.224	7.36121	0.000230099
-2.28046	0.141828		+		+	+	+		+				+				12	-81.4415	189.229	7.36642	0.0002295
-2.28046	0.141828		+		+	+		+	+				+				12	-81.4415	189.229	7.36642	0.0002295
-3.2815	0.510924	-0.0247081			+	+	+		+		+					+	14	-79.0126	189.231	7.36894	0.000229212
-3.2815	0.510924	-0.0247081			+	+		+	+		+					+	14	-79.0126	189.231	7.36894	0.000229212
-0.466243		0.00526741			+	+	+			+				+		+	14	-79.0133	189.233	7.37038	0.000229046
-0.466243		0.00526741			+	+		+		+				+		+	14	-79.0133	189.233	7.37038	0.000229046
-2.90602	0.129676			0.624269	+	+	+		+		+						12	-81.4446	189.235	7.37269	0.000228783
-2.90602	0.129676			0.624269	+	+		+	+		+						12	-81.4446	189.235	7.37269	0.000228783
-1.0967				0.535633	+	+	+		+				+			+	12	-81.4458	189.237	7.37496	0.000228523
-1.0967				0.535633	+	+		+	+				+			+	12	-81.4458	189.237	7.37496	0.000228523
-0.903449		0.00477561			+		+						+	+		+	12	-81.4474	189.241	7.37824	0.000228148
-0.903449		0.00477561			+			+					+	+		+	12	-81.4474	189.241	7.37824	0.000228148
-3.1939	0.112989			0.602372	+	+	+			+					+		13	-80.2422	189.242	7.37962	0.00022799
-3.1939	0.112989			0.602372	+	+		+		+					+		13	-80.2422	189.242	7.37962	0.00022799
-1.08106	0.107264				+	+	+					+	+	+		+	15	-77.7809	189.254	7.39178	0.000226609
-1.08106	0.107264				+	+		+				+	+	+		+	15	-77.7809	189.254	7.39178	0.000226609
-2.72591	0.0795495				+										+		8	-86.1049	189.261	7.39855	0.000225843
-1.01671					+	+								+			8	-86.1056	189.262	7.39981	0.000225701
-2.51361	0.114668				+		+				+						9	-84.9707	189.265	7.40246	0.000225402
-2.51361	0.114668				+			+			+						9	-84.9707	189.265	7.40246	0.000225402
-1.15113					+		+		+							+	9	-84.9707	189.265	7.40247	0.000225401
-1.15113					+			+	+							+	9	-84.9707	189.265	7.40247	0.000225401
-2.66922		0.00570885		0.502858	+	+	+					+			+		13	-80.254	189.265	7.40308	0.000225333
-2.66922		0.00570885		0.502858	+	+		+				+			+		13	-80.254	189.265	7.40308	0.000225333
-1.83459	0.0939661				+	+								+			9	-84.9717	189.267	7.40449	0.000225173
-0.0850958					+	+	+					+	+	+		+	14	-79.0343	189.275	7.41238	0.000224287
-0.0850958					+	+		+				+	+	+		+	14	-79.0343	189.275	7.41238	0.000224287
-4.02065	0.43778	-0.0210624		0.819817	+		+									+	11	-82.6571	189.284	7.42197	0.000223214
-4.02065	0.43778	-0.0210624		0.819817	+			+								+	11	-82.6571	189.284	7.42197	0.000223214
-2.87306	0.126138		+		+	+	+		+						+		13	-80.279	189.316	7.45322	0.000219753
-2.87306	0.126138		+		+	+		+	+						+		13	-80.279	189.316	7.45322	0.000219753
-2.55208	0.101741			0.625964	+	+			+								9	-84.9986	189.321	7.45831	0.000219194
-2.8272	0.110087			0.886392	+		+						+			+	11	-82.6753	189.321	7.45842	0.000219183
-2.8272	0.110087			0.886392	+			+					+			+	11	-82.6753	189.321	7.45842	0.000219183
-2.63227		0.00719893	+	0.720994	+	+	+										11	-82.6767	189.324	7.46123	0.000218875
-2.63227		0.00719893	+	0.720994	+	+		+									11	-82.6767	189.324	7.46123	0.000218875
-3.0799	0.118179			0.722621	+		+		+								9	-85.0049	189.333	7.47085	0.000217824
-3.0799	0.118179			0.722621	+			+	+								9	-85.0049	189.333	7.47085	0.000217824
-3.57911	0.525572	-0.0263921			+	+	+			+			+		+		14	-79.0701	189.346	7.48395	0.000216403
-3.57911	0.525572	-0.0263921			+	+		+		+			+		+		14	-79.0701	189.346	7.48395	0.000216403
-0.950686					+	+	+		+		+					+	12	-81.5012	189.348	7.48582	0.000216201
-0.950686					+	+		+	+		+					+	12	-81.5012	189.348	7.48582	0.000216201
-1.69068		0.00617743		0.603339	+	+	+		+				+			+	13	-80.2997	189.357	7.49459	0.000215254
-1.69068		0.00617743		0.603339	+	+		+	+				+			+	13	-80.2997	189.357	7.49459	0.000215254
-3.70363	0.565516	-0.0268327	+		+	+	+						+			+	14	-79.0758	189.358	7.49534	0.000215174
-3.70363	0.565516	-0.0268327	+		+	+		+					+			+	14	-79.0758	189.358	7.49534	0.000215174
-3.73805	0.580717	-0.0277448	+		+	+	+		+				+				13	-80.303	189.364	7.50116	0.000214548
-3.73805	0.580717	-0.0277448	+		+	+		+	+				+				13	-80.303	189.364	7.50116	0.000214548
-3.95529	0.50134	-0.0241237			+	+	+		+		+				+		14	-79.0802	189.367	7.50417	0.000214226
-3.95529	0.50134	-0.0241237			+	+		+	+		+				+		14	-79.0802	189.367	7.50417	0.000214226
-1.03645		0.00495754			+		+		+					+		+	12	-81.5143	189.374	7.512	0.000213389
-1.03645		0.00495754			+			+	+					+		+	12	-81.5143	189.374	7.512	0.000213389
-2.4425		0.00560704		0.548212	+	+	+		+				+		+		13	-80.3138	189.385	7.52286	0.000212233
-2.4425		0.00560704		0.548212	+	+		+	+				+		+		13	-80.3138	189.385	7.52286	0.000212233
-3.57361	0.525296	-0.0251455			+	+	+				+	+					13	-80.3162	189.39	7.52759	0.000211732
-3.57361	0.525296	-0.0251455			+	+		+			+	+					13	-80.3162	189.39	7.52759	0.000211732
-4.05978	0.440688	-0.0215992			+		+							+	+		12	-81.5243	189.395	7.53215	0.000211249
-4.05978	0.440688	-0.0215992			+			+						+	+		12	-81.5243	189.395	7.53215	0.000211249
-2.61201	0.0970076			0.720703	+	+							+				9	-85.0359	189.395	7.53288	0.000211172
-4.22593	0.431606	-0.0211409		0.649582	+		+						+		+		12	-81.5276	189.401	7.53868	0.000210561
-4.22593	0.431606	-0.0211409		0.649582	+			+					+		+		12	-81.5276	189.401	7.53868	0.000210561
-1.15227					+		+		+				+				8	-86.1788	189.409	7.54637	0.000209753
-1.15227					+			+	+				+				8	-86.1788	189.409	7.54637	0.000209753
-1.79606					+	+	+		+		+				+		12	-81.5366	189.419	7.55672	0.000208671
-1.79606					+	+		+	+		+				+		12	-81.5366	189.419	7.55672	0.000208671
-1.60426		0.00590923			+		+		+				+				9	-85.0525	189.428	7.56604	0.0002077
-1.60426		0.00590923			+			+	+				+				9	-85.0525	189.428	7.56604	0.0002077
-2.74481	0.14798		+		+	+	+				+						12	-81.5455	189.437	7.57452	0.000206821
-2.74481	0.14798		+		+	+		+			+						12	-81.5455	189.437	7.57452	0.000206821
-2.2972	0.122435			0.573468	+	+	+			+			+				12	-81.5472	189.44	7.57779	0.000206484
-2.2972	0.122435			0.573468	+	+		+		+			+				12	-81.5472	189.44	7.57779	0.000206484
-4.13634	0.458026	-0.02183		0.410255	+	+	+					+			+		14	-79.1178	189.442	7.57939	0.000206319
-4.13634	0.458026	-0.02183		0.410255	+	+		+				+			+		14	-79.1178	189.442	7.57939	0.000206319
-2.35676	0.106232				+	+	+					+			+	+	14	-79.1213	189.449	7.58631	0.000205606
-2.35676	0.106232				+	+		+				+			+	+	14	-79.1213	189.449	7.58631	0.000205606
-1.42187				0.560785	+	+	+					+				+	12	-81.5542	189.454	7.59191	0.000205031
-1.42187				0.560785	+	+		+				+				+	12	-81.5542	189.454	7.59191	0.000205031
-2.5582	0.124874			0.728688	+	+	+				+		+			+	14	-79.1256	189.457	7.59497	0.000204717
-2.5582	0.124874			0.728688	+	+		+			+		+			+	14	-79.1256	189.457	7.59497	0.000204717
-2.18662		0.00640812		0.634606	+	+	+				+		+				12	-81.5563	189.458	7.59607	0.000204605
-2.18662		0.00640812		0.634606	+	+		+			+		+				12	-81.5563	189.458	7.59607	0.000204605
-2.0248		0.00626754		0.623479	+	+	+			+							11	-82.7442	189.458	7.59608	0.000204604
-2.0248		0.00626754		0.623479	+	+		+		+							11	-82.7442	189.458	7.59608	0.000204604
-2.11178	0.0990601				+	+					+						9	-85.0697	189.463	7.6006	0.000204142
-1.62646		0.00627242			+	+	+				+			+			12	-81.5639	189.474	7.61127	0.000203055
-1.62646		0.00627242			+	+		+			+			+			12	-81.5639	189.474	7.61127	0.000203055
-1.10502					+	+	+				+			+			11	-82.7652	189.5	7.63806	0.000200354
-1.10502					+	+		+			+			+			11	-82.7652	189.5	7.63806	0.000200354
-3.45085	0.522151	-0.0269629			+	+					+						10	-83.9372	189.504	7.64153	0.000200006
-1.44543					+	+	+					+			+	+	13	-80.3757	189.509	7.64664	0.000199497
-1.44543					+	+		+				+			+	+	13	-80.3757	189.509	7.64664	0.000199497
-1.78349	0.0982789				+	+			+				+				9	-85.0934	189.51	7.64791	0.00019937
-2.41522	0.113599				+		+					+					9	-85.0935	189.511	7.64814	0.000199347
-2.41522	0.113599				+			+				+					9	-85.0935	189.511	7.64814	0.000199347
-1.30355				0.441096	+	+	+					+	+				11	-82.7719	189.514	7.65156	0.000199006
-1.30355				0.441096	+	+		+				+	+				11	-82.7719	189.514	7.65156	0.000199006
-3.79345	0.514514	-0.0266467		0.584554	+	+							+				10	-83.943	189.516	7.65321	0.000198842
-1.91679		0.00615557		0.503756	+	+	+					+	+				12	-81.5879	189.522	7.65926	0.000198242
-1.91679		0.00615557		0.503756	+	+		+				+	+				12	-81.5879	189.522	7.65926	0.000198242
-2.28879	0.137658		+		+	+	+		+							+	13	-80.3847	189.527	7.66461	0.000197712
-2.28879	0.137658		+		+	+		+	+							+	13	-80.3847	189.527	7.66461	0.000197712
-2.7679	0.116121			0.553079	+		+							+			10	-83.9491	189.528	7.66533	0.000197641
-2.7679	0.116121			0.553079	+			+						+			10	-83.9491	189.528	7.66533	0.000197641
-2.83289	0.111383			0.683875	+	+	+						+		+	+	14	-79.1653	189.537	7.67431	0.000196755
-2.83289	0.111383			0.683875	+	+		+					+		+	+	14	-79.1653	189.537	7.67431	0.000196755
-2.32779	0.0820309				+	+							+		+		10	-83.9574	189.544	7.68196	0.000196004
-1.70942				0.671836	+	+							+				8	-86.2483	189.548	7.68522	0.000195685
-2.0062	0.0966913				+	+						+					9	-85.1174	189.558	7.696	0.000194633
-3.13819	0.518101	-0.026814			+	+			+				+				10	-83.9749	189.579	7.71698	0.000192602
-4.15154	0.585336	-0.0276389	+		+	+	+				+						13	-80.411	189.58	7.71711	0.00019259
-4.15154	0.585336	-0.0276389	+		+	+		+			+						13	-80.411	189.58	7.71711	0.00019259
-2.21546	0.115818			0.661356	+	+	+			+						+	13	-80.4139	189.585	7.72292	0.000192031
-2.21546	0.115818			0.661356	+	+		+		+						+	13	-80.4139	189.585	7.72292	0.000192031
-4.07752	0.453144	-0.0233599		0.556522	+	+									+		11	-82.8108	189.592	7.72926	0.000191423
-2.18826			+	0.589154	+	+	+								+		12	-81.6231	189.592	7.72957	0.000191393
-2.18826			+	0.589154	+	+		+							+		12	-81.6231	189.592	7.72957	0.000191393
-2.92126	0.118991				+	+	+				+			+	+		14	-79.195	189.596	7.73361	0.000191007
-2.92126	0.118991				+	+		+			+			+	+		14	-79.195	189.596	7.73361	0.000191007
-2.90009	0.0991743				+		+					+			+		11	-82.814	189.598	7.73568	0.000190809
-2.90009	0.0991743				+			+				+			+		11	-82.814	189.598	7.73568	0.000190809
-1.57242				0.558403	+	+	+				+		+				11	-82.8142	189.599	7.73614	0.000190766
-1.57242				0.558403	+	+		+			+		+				11	-82.8142	189.599	7.73614	0.000190766
-1.58946	0.108724			0.257344	+	+	+					+		+		+	15	-77.9538	189.6	7.73759	0.000190628
-1.58946	0.108724			0.257344	+	+		+				+		+		+	15	-77.9538	189.6	7.73759	0.000190628
-1.4186				0.567954	+	+	+			+							10	-83.988	189.606	7.74329	0.000190085
-1.4186				0.567954	+	+		+		+							10	-83.988	189.606	7.74329	0.000190085
-3.56334	0.104372			0.698054	+		+		+						+		11	-82.8186	189.607	7.74488	0.000189934
-3.56334	0.104372			0.698054	+			+	+						+		11	-82.8186	189.607	7.74488	0.000189934
-2.16673		0.00565267			+	+	+		+			+			+		13	-80.4261	189.61	7.74747	0.000189688
-2.16673		0.00565267			+	+		+	+			+			+		13	-80.4261	189.61	7.74747	0.000189688
-4.16286	0.545837	-0.0262731		0.535806	+	+	+		+		+						13	-80.4279	189.613	7.75099	0.000189355
-4.16286	0.545837	-0.0262731		0.535806	+	+		+	+		+						13	-80.4279	189.613	7.75099	0.000189355
-2.10806	0.111533				+		+					+	+				10	-83.993	189.616	7.75323	0.000189143
-2.10806	0.111533				+			+				+	+				10	-83.993	189.616	7.75323	0.000189143
-1.49375					+	+	+				+				+	+	13	-80.4343	189.626	7.76379	0.000188146
-1.49375					+	+		+			+				+	+	13	-80.4343	189.626	7.76379	0.000188146
-1.26643	0.112918				+	+	+				+		+	+		+	15	-77.9689	189.63	7.76766	0.000187782
-1.26643	0.112918				+	+		+			+		+	+		+	15	-77.9689	189.63	7.76766	0.000187782
-1.80913					+	+	+					+		+	+		13	-80.4398	189.637	7.7747	0.000187123
-1.80913					+	+		+				+		+	+		13	-80.4398	189.637	7.7747	0.000187123
-1.80816	0.109188				+		+		+				+			+	11	-82.8374	189.645	7.78248	0.000186397
-1.80816	0.109188				+			+	+				+			+	11	-82.8374	189.645	7.78248	0.000186397
-3.71954	0.498539	-0.0253276		0.513061	+	+			+								10	-84.008	189.646	7.78316	0.000186333
-3.66459	0.553586	-0.0272701		0.483767	+	+	+			+			+				13	-80.4467	189.651	7.78864	0.000185824
-3.66459	0.553586	-0.0272701		0.483767	+	+		+		+			+				13	-80.4467	189.651	7.78864	0.000185824
-2.12791					+		+					+			+		10	-84.0122	189.654	7.79153	0.000185555
-2.12791					+			+				+			+		10	-84.0122	189.654	7.79153	0.000185555
-1.45563		0.00598554			+	+	+		+		+					+	13	-80.4502	189.658	7.79565	0.000185173
-1.45563		0.00598554			+	+		+	+		+					+	13	-80.4502	189.658	7.79565	0.000185173
-2.70791		0.00414119		0.69394	+	+									+		10	-84.0164	189.662	7.80001	0.00018477
-3.76546	0.467587	-0.0224848			+	+	+		+			+			+		14	-79.2304	189.667	7.80443	0.000184362
-3.76546	0.467587	-0.0224848			+	+		+	+			+			+		14	-79.2304	189.667	7.80443	0.000184362
-0.628457					+		+					+		+		+	12	-81.661	189.668	7.80536	0.000184276
-0.628457					+			+				+		+		+	12	-81.661	189.668	7.80536	0.000184276
-2.99958	0.103335				+		+				+				+		11	-82.8498	189.67	7.80739	0.00018409
-2.99958	0.103335				+			+			+				+		11	-82.8498	189.67	7.80739	0.00018409
-2.24828		0.00602783			+	+	+		+		+				+		13	-80.4615	189.681	7.81813	0.000183104
-2.24828		0.00602783			+	+		+	+		+				+		13	-80.4615	189.681	7.81813	0.000183104
-3.13988	0.0982388			0.876529	+												7	-87.4347	189.681	7.81862	0.000183058
-2.05619	0.12534				+	+	+				+	+	+				13	-80.4618	189.681	7.81876	0.000183045
-2.05619	0.12534				+	+		+			+	+	+				13	-80.4618	189.681	7.81876	0.000183045
-1.33281	0.107748				+	+	+		+			+		+		+	15	-77.9968	189.686	7.82356	0.000182607
-1.33281	0.107748				+	+		+	+			+		+		+	15	-77.9968	189.686	7.82356	0.000182607
-0.511494				0.188456	+	+	+					+		+		+	14	-79.2422	189.691	7.82818	0.000182186
-0.511494				0.188456	+	+		+				+		+		+	14	-79.2422	189.691	7.82818	0.000182186
-2.77675	0.518999	-0.0254372			+	+	+			+			+			+	14	-79.243	189.692	7.82977	0.000182041
-2.77675	0.518999	-0.0254372			+	+		+		+			+			+	14	-79.243	189.692	7.82977	0.000182041
-1.67649			+	0.629252	+	+	+										10	-84.0316	189.693	7.83047	0.000181977
-1.67649			+	0.629252	+	+		+									10	-84.0316	189.693	7.83047	0.000181977
-1.1654					+	+						+					8	-86.3209	189.693	7.83053	0.000181971
-1.29247					+	+					+						8	-86.3217	189.694	7.83203	0.000181835
-1.80041		0.00704672	+		+	+	+		+								11	-82.8661	189.702	7.84	0.000181112
-1.80041		0.00704672	+		+	+		+	+								11	-82.8661	189.702	7.84	0.000181112
-1.89472		0.00468676			+												6	-88.5515	189.707	7.84492	0.000180667
-2.0503	0.113107				+	+	+		+				+		+	+	14	-79.2526	189.711	7.84892	0.000180306
-2.0503	0.113107				+	+		+	+				+		+	+	14	-79.2526	189.711	7.84892	0.000180306
-0.36088					+	+	+		+			+		+		+	14	-79.2527	189.711	7.84908	0.000180292
-0.36088					+	+		+	+			+		+		+	14	-79.2527	189.711	7.84908	0.000180292
-2.14298		0.00594444	+		+	+	+						+		+		13	-80.4773	189.712	7.84982	0.000180225
-2.14298		0.00594444	+		+	+		+					+		+		13	-80.4773	189.712	7.84982	0.000180225
-1.58016		0.00540986			+		+		+							+	10	-84.0434	189.716	7.85398	0.000179851
-1.58016		0.00540986			+			+	+							+	10	-84.0434	189.716	7.85398	0.000179851
-0.939142					+	+			+				+				8	-86.3345	189.72	7.85764	0.000179522
-1.66411				0.59448	+	+			+								8	-86.3354	189.722	7.85951	0.000179354
-2.6971	0.12504			0.544792	+	+	+		+			+					12	-81.6898	189.725	7.86298	0.000179043
-2.6971	0.12504			0.544792	+	+		+	+			+					12	-81.6898	189.725	7.86298	0.000179043
-2.06046	0.111364				+		+						+	+			10	-84.0491	189.728	7.86542	0.000178825
-2.06046	0.111364				+			+					+	+			10	-84.0491	189.728	7.86542	0.000178825
-2.28345		0.00474737			+		+								+	+	11	-82.883	189.736	7.87368	0.000178087
-2.28345		0.00474737			+			+							+	+	11	-82.883	189.736	7.87368	0.000178087
-0.572012					+	+								+		+	10	-84.0544	189.738	7.87599	0.000177882
-1.43834		0.00430341			+	+										+	9	-85.2132	189.75	7.8876	0.000176852
-1.92205	0.114408			0.418983	+	+	+				+			+		+	15	-78.0353	189.763	7.90057	0.000175709
-1.92205	0.114408			0.418983	+	+		+			+			+		+	15	-78.0353	189.763	7.90057	0.000175709
-3.0289	0.405178	-0.0195212		0.480617	+		+							+		+	13	-80.5044	189.766	7.904	0.000175408
-3.0289	0.405178	-0.0195212		0.480617	+			+						+		+	13	-80.5044	189.766	7.904	0.000175408
-3.66241	0.477761	-0.0228896		0.562308	+	+	+					+				+	14	-79.2822	189.771	7.90816	0.000175044
-3.66241	0.477761	-0.0228896		0.562308	+	+		+				+				+	14	-79.2822	189.771	7.90816	0.000175044
-4.67471	0.505777	-0.0237935	+	0.513595	+	+	+								+		14	-79.2839	189.774	7.91146	0.000174755
-4.67471	0.505777	-0.0237935	+	0.513595	+	+		+							+		14	-79.2839	189.774	7.91146	0.000174755
-2.22797				0.571578	+	+	+			+					+		12	-81.7141	189.774	7.91165	0.000174738
-2.22797				0.571578	+	+		+		+					+		12	-81.7141	189.774	7.91165	0.000174738
-4.4808	0.541214	-0.0251617	+	0.701892	+	+	+									+	14	-79.2899	189.786	7.92342	0.000173713
-4.4808	0.541214	-0.0251617	+	0.701892	+	+		+								+	14	-79.2899	189.786	7.92342	0.000173713
-2.169	0.115906				+		+		+					+			10	-84.0842	189.798	7.93568	0.000172651
-2.169	0.115906				+			+	+					+			10	-84.0842	189.798	7.93568	0.000172651
-2.39168	0.408504	-0.0199727			+		+						+	+		+	13	-80.521	189.8	7.93714	0.000172525
-2.39168	0.408504	-0.0199727			+			+					+	+		+	13	-80.521	189.8	7.93714	0.000172525
-0.875992					+	+	+		+			+	+				11	-82.9148	189.8	7.9373	0.000172511
-0.875992					+	+		+	+			+	+				11	-82.9148	189.8	7.9373	0.000172511
-2.15697		0.00498788			+		+		+				+		+		11	-82.9175	189.805	7.94269	0.000172047
-2.15697		0.00498788			+			+	+				+		+		11	-82.9175	189.805	7.94269	0.000172047
-3.49178	0.461254	-0.0238275			+	+			+						+		11	-82.9185	189.807	7.94466	0.000171878
-2.0306		0.00583977		0.637325	+	+	+					+				+	13	-80.525	189.808	7.94516	0.000171835
-2.0306		0.00583977		0.637325	+	+		+				+				+	13	-80.525	189.808	7.94516	0.000171835
-0.83182					+	+	+		+			+				+	12	-81.7313	189.809	7.94615	0.00017175
-0.83182					+	+		+	+			+				+	12	-81.7313	189.809	7.94615	0.00017175
-1.78482	0.123873				+	+	+		+		+		+			+	14	-79.3084	189.823	7.96056	0.000170517
-1.78482	0.123873				+	+		+	+		+		+			+	14	-79.3084	189.823	7.96056	0.000170517
-2.82993	0.113086			0.581097	+	+	+		+						+	+	14	-79.3095	189.825	7.96266	0.000170338
-2.82993	0.113086			0.581097	+	+		+	+						+	+	14	-79.3095	189.825	7.96266	0.000170338
-3.13304	0.436918	-0.0211349			+		+		+							+	11	-82.9287	189.827	7.96507	0.000170133
-3.13304	0.436918	-0.0211349			+			+	+							+	11	-82.9287	189.827	7.96507	0.000170133
-1.52607		0.0063377			+	+	+		+		+		+				12	-81.7443	189.834	7.97207	0.000169539
-1.52607		0.0063377			+	+		+	+		+		+				12	-81.7443	189.834	7.97207	0.000169539
-0.287979					+	+	+			+			+			+	12	-81.753	189.852	7.98947	0.00016807
-0.287979					+	+		+		+			+			+	12	-81.753	189.852	7.98947	0.00016807
-3.29036	0.498017	-0.0255789			+	+						+					10	-84.113	189.856	7.99328	0.00016775
-1.48972	0.113924				+	+	+		+		+			+		+	15	-78.0837	189.86	7.99737	0.000167408
-1.48972	0.113924				+	+		+	+		+			+		+	15	-78.0837	189.86	7.99737	0.000167408
-1.39661		0.00609974			+	+	+		+			+	+				12	-81.7588	189.864	8.0011	0.000167095
-1.39661		0.00609974			+	+		+	+			+	+				12	-81.7588	189.864	8.0011	0.000167095
-2.46334	0.127908				+	+	+			+	+						12	-81.7599	189.866	8.00322	0.000166919
-2.46334	0.127908				+	+		+		+	+						12	-81.7599	189.866	8.00322	0.000166919
-2.82967	0.10963			0.464962	+	+	+					+	+		+		14	-79.335	189.876	8.01362	0.000166052
-2.82967	0.10963			0.464962	+	+		+				+	+		+		14	-79.335	189.876	8.01362	0.000166052
-2.26746	0.112778				+		+				+		+				10	-84.1247	189.879	8.01666	0.000165801
-2.26746	0.112778				+			+			+		+				10	-84.1247	189.879	8.01666	0.000165801
-1.83478				0.611337	+	+	+						+		+	+	13	-80.5616	189.881	8.01841	0.000165656
-1.83478				0.611337	+	+		+					+		+	+	13	-80.5616	189.881	8.01841	0.000165656
-1.2173				0.397769	+	+	+						+	+			11	-82.9577	189.886	8.0232	0.000165259
-1.2173				0.397769	+	+		+					+	+			11	-82.9577	189.886	8.0232	0.000165259
-0.276342					+	+	+				+		+	+		+	14	-79.3398	189.886	8.02338	0.000165244
-0.276342					+	+		+			+		+	+		+	14	-79.3398	189.886	8.02338	0.000165244
-3.53513	0.482016	-0.0255247			+	+							+		+		11	-82.9594	189.889	8.02659	0.000164979
-2.80436				0.770532	+										+		8	-86.4198	189.891	8.02837	0.000164832
-2.37057	0.134463		+	0.486063	+	+	+							+		+	15	-78.0997	189.892	8.02929	0.000164757
-2.37057	0.134463		+	0.486063	+	+		+						+		+	15	-78.0997	189.892	8.02929	0.000164757
-3.21127	0.117499			0.453861	+	+	+		+					+	+		14	-79.3435	189.893	8.0306	0.000164649
-3.21127	0.117499			0.453861	+	+		+	+					+	+		14	-79.3435	189.893	8.0306	0.000164649
-2.72335				0.64431	+		+		+						+		10	-84.1339	189.898	8.0351	0.000164279
-2.72335				0.64431	+			+	+						+		10	-84.1339	189.898	8.0351	0.000164279
-2.55672	0.139325		+		+	+	+					+					12	-81.7774	189.901	8.03829	0.000164017
-2.55672	0.139325		+		+	+		+				+					12	-81.7774	189.901	8.03829	0.000164017
-3.16327	0.131448		+		+	+	+							+	+		14	-79.3488	189.904	8.04123	0.000163776
-3.16327	0.131448		+		+	+		+						+	+		14	-79.3488	189.904	8.04123	0.000163776
-2.22607					+		+				+				+		10	-84.138	189.906	8.04325	0.000163611
-2.22607					+			+			+				+		10	-84.138	189.906	8.04325	0.000163611
-1.98522	0.118173				+	+	+				+	+				+	14	-79.3533	189.913	8.05028	0.000163037
-1.98522	0.118173				+	+		+			+	+				+	14	-79.3533	189.913	8.05028	0.000163037
-2.97803	0.138553		+		+		+										9	-85.2958	189.915	8.05275	0.000162836
-2.97803	0.138553		+		+			+									9	-85.2958	189.915	8.05275	0.000162836
-1.80369				0.795858	+		+						+			+	10	-84.1428	189.915	8.05291	0.000162823
-1.80369				0.795858	+			+					+			+	10	-84.1428	189.915	8.05291	0.000162823
-1.00153					+	+	+		+		+		+				11	-82.9729	189.916	8.05363	0.000162763
-1.00153					+	+		+	+		+		+				11	-82.9729	189.916	8.05363	0.000162763
-1.83457		0.0063596		0.391189	+	+	+		+					+			12	-81.7865	189.919	8.0565	0.000162531
-1.83457		0.0063596		0.391189	+	+		+	+					+			12	-81.7865	189.919	8.0565	0.000162531
-1.54298			+		+	+	+		+						+		12	-81.7878	189.921	8.05897	0.00016233
-1.54298			+		+	+		+	+						+		12	-81.7878	189.921	8.05897	0.00016233
-2.39171		0.00383144			+										+		8	-86.439	189.929	8.06665	0.000161708
-2.72884	0.118826				+	+	+				+	+			+		14	-79.3627	189.932	8.06919	0.000161503
-2.72884	0.118826				+	+		+			+	+			+		14	-79.3627	189.932	8.06919	0.000161503
-3.09987	0.117056			0.571991	+	+	+				+		+		+		14	-79.363	189.932	8.06967	0.000161464
-3.09987	0.117056			0.571991	+	+		+			+		+		+		14	-79.363	189.932	8.06967	0.000161464
-1.73113		0.00705254	+		+	+	+							+			12	-81.7934	189.933	8.07034	0.00016141
-1.73113		0.00705254	+		+	+		+						+			12	-81.7934	189.933	8.07034	0.00016141
-2.26585	0.117929			0.565726	+	+	+					+	+			+	14	-79.3652	189.937	8.07417	0.000161101
-2.26585	0.117929			0.565726	+	+		+				+	+			+	14	-79.3652	189.937	8.07417	0.000161101
-1.73481		0.00531775			+	+	+			+			+		+		13	-80.5934	189.944	8.08192	0.000160477
-1.73481		0.00531775			+	+		+		+			+		+		13	-80.5934	189.944	8.08192	0.000160477
-2.77307	0.116548			0.685487	+		+		+				+				10	-84.158	189.946	8.08327	0.000160369
-2.77307	0.116548			0.685487	+			+	+				+				10	-84.158	189.946	8.08327	0.000160369
-3.65749	0.476881	-0.0231348			+		+				+						10	-84.1604	189.95	8.08808	0.000159984
-3.65749	0.476881	-0.0231348			+			+			+						10	-84.1604	189.95	8.08808	0.000159984
-1.84628		0.00610684		0.465482	+	+	+						+	+			12	-81.8042	189.954	8.09179	0.000159688
-1.84628		0.00610684		0.465482	+	+		+					+	+			12	-81.8042	189.954	8.09179	0.000159688
-3.17514	0.146525		+	0.632206	+	+	+		+								12	-81.8095	189.965	8.10238	0.000158844
-3.17514	0.146525		+	0.632206	+	+		+	+								12	-81.8095	189.965	8.10238	0.000158844
-2.52184	0.405833	-0.0196429			+		+		+					+		+	13	-80.6049	189.967	8.10498	0.000158638
-2.52184	0.405833	-0.0196429			+			+	+					+		+	13	-80.6049	189.967	8.10498	0.000158638
-3.93833	0.568797	-0.0278481			+	+	+			+	+						13	-80.6092	189.976	8.11349	0.000157964
-3.93833	0.568797	-0.0278481			+	+		+		+	+						13	-80.6092	189.976	8.11349	0.000157964
-0.976185			+		+	+	+		+								10	-84.1771	189.984	8.12136	0.000157344
-0.976185			+		+	+		+	+								10	-84.1771	189.984	8.12136	0.000157344
-3.62446	0.442931	-0.0220476			+		+		+				+		+		12	-81.8197	189.985	8.12293	0.00015722
-3.62446	0.442931	-0.0220476			+			+	+				+		+		12	-81.8197	189.985	8.12293	0.00015722
-1.80082	0.133286		+		+	+	+		+					+		+	15	-78.1466	189.985	8.12302	0.000157213
-1.80082	0.133286		+		+	+		+	+					+		+	15	-78.1466	189.985	8.12302	0.000157213
-1.93069		0.00418371			+	+			+						+		10	-84.1793	189.988	8.12585	0.000156991
-0.788663					+	+	+		+				+	+			11	-83.0113	189.993	8.1303	0.000156643
-0.788663					+	+		+	+				+	+			11	-83.0113	189.993	8.1303	0.000156643
-1.6758	0.129411		+		+	+	+						+	+		+	15	-78.1588	190.01	8.14749	0.000155302
-1.6758	0.129411		+		+	+		+					+	+		+	15	-78.1588	190.01	8.14749	0.000155302
-4.36686	0.495551	-0.0241719		0.513892	+	+	+			+					+		14	-79.4031	190.012	8.14991	0.000155114
-4.36686	0.495551	-0.0241719		0.513892	+	+		+		+					+		14	-79.4031	190.012	8.14991	0.000155114
-1.33197		0.00619049			+	+	+		+				+	+			12	-81.8339	190.014	8.15132	0.000155004
-1.33197		0.00619049			+	+		+	+				+	+			12	-81.8339	190.014	8.15132	0.000155004
-1.48037	0.0945727				+		+					+		+		+	13	-80.6284	190.014	8.15203	0.00015495
-1.48037	0.0945727				+			+				+		+		+	13	-80.6284	190.014	8.15203	0.00015495
-3.40294	0.116199			0.50972	+	+	+						+	+	+		14	-79.4142	190.034	8.17203	0.000153408
-3.40294	0.116199			0.50972	+	+		+					+	+	+		14	-79.4142	190.034	8.17203	0.000153408
-1.90289	0.12111				+	+	+					+	+	+			13	-80.6389	190.035	8.17297	0.000153336
-1.90289	0.12111				+	+		+				+	+	+			13	-80.6389	190.035	8.17297	0.000153336
-1.74605				0.749279	+	+										+	9	-85.3571	190.038	8.17528	0.000153159
-3.77316	0.422095	-0.0219833			+										+		9	-85.3611	190.046	8.18338	0.00015254
-4.14372	0.514053	-0.0244365	+		+	+	+		+						+		14	-79.4202	190.046	8.18407	0.000152487
-4.14372	0.514053	-0.0244365	+		+	+		+	+						+		14	-79.4202	190.046	8.18407	0.000152487
-1.24249				0.332027	+	+	+		+					+			11	-83.0382	190.047	8.18411	0.000152484
-1.24249				0.332027	+	+		+	+					+			11	-83.0382	190.047	8.18411	0.000152484
-2.29042				0.82054	+												6	-88.7228	190.05	8.18757	0.00015222
-2.99547		0.00621575	+	0.663099	+	+	+								+		13	-80.655	190.068	8.20523	0.000150882
-2.99547		0.00621575	+	0.663099	+	+		+							+		13	-80.655	190.068	8.20523	0.000150882
-2.33073	0.124074			0.301738	+	+	+					+		+			13	-80.657	190.072	8.20917	0.000150585
-2.33073	0.124074			0.301738	+	+		+				+		+			13	-80.657	190.072	8.20917	0.000150585
-2.89639	0.118805				+	+	+		+				+	+	+		14	-79.4346	190.075	8.21296	0.0001503
-2.89639	0.118805				+	+		+	+				+	+	+		14	-79.4346	190.075	8.21296	0.0001503
-0.583065		0.00540685			+	+	+					+	+	+		+	15	-78.1923	190.077	8.21442	0.00015019
-0.583065		0.00540685			+	+		+				+	+	+		+	15	-78.1923	190.077	8.21442	0.00015019
-1.74366		0.00645634			+	+	+				+	+					12	-81.8658	190.078	8.21513	0.000150138
-1.74366		0.00645634			+	+		+			+	+					12	-81.8658	190.078	8.21513	0.000150138
-3.07615	0.485653	-0.0234489			+	+	+		+			+				+	14	-79.4364	190.079	8.21646	0.000150038
-3.07615	0.485653	-0.0234489			+	+		+	+			+				+	14	-79.4364	190.079	8.21646	0.000150038
-0.803507				0.321795	+	+	+				+			+		+	14	-79.4381	190.082	8.22	0.000149772
-0.803507				0.321795	+	+		+			+			+		+	14	-79.4381	190.082	8.22	0.000149772
-3.61791	0.485608	-0.0233805			+	+	+				+				+	+	15	-78.197	190.086	8.22382	0.000149487
-3.61791	0.485608	-0.0233805			+	+		+			+				+	+	15	-78.197	190.086	8.22382	0.000149487
-3.93075	0.48029	-0.0231319			+	+	+					+		+	+		15	-78.198	190.088	8.22583	0.000149336
-3.93075	0.48029	-0.0231319			+	+		+				+		+	+		15	-78.198	190.088	8.22583	0.000149336
-0.820325					+		+				+			+		+	12	-81.8734	190.093	8.23034	0.000149
-0.820325					+			+			+			+		+	12	-81.8734	190.093	8.23034	0.000149
-3.65988	0.540981	-0.0254361	+		+	+	+		+							+	14	-79.4475	190.101	8.23875	0.000148375
-3.65988	0.540981	-0.0254361	+		+	+		+	+							+	14	-79.4475	190.101	8.23875	0.000148375
-0.869744			+		+	+	+							+			11	-83.0672	190.105	8.24215	0.000148123
-0.869744			+		+	+		+						+			11	-83.0672	190.105	8.24215	0.000148123
-0.656752					+	+	+			+				+			11	-83.0703	190.111	8.24831	0.000147667
-0.656752					+	+		+		+				+			11	-83.0703	190.111	8.24831	0.000147667
-2.2849		0.00572961			+	+	+					+		+	+		14	-79.4549	190.116	8.25355	0.000147281
-2.2849		0.00572961			+	+		+				+		+	+		14	-79.4549	190.116	8.25355	0.000147281
-3.68423	0.10528			0.66378	+		+							+	+		12	-81.8859	190.118	8.25521	0.000147158
-3.68423	0.10528			0.66378	+			+						+	+		12	-81.8859	190.118	8.25521	0.000147158
-1.14701					+	+	+		+				+		+	+	13	-80.6828	190.123	8.26083	0.000146746
-1.14701					+	+		+	+				+		+	+	13	-80.6828	190.123	8.26083	0.000146746
-2.64156	0.094518			0.800611	+	+										+	10	-84.2495	190.129	8.26619	0.000146353
-2.20523	0.103504				+		+				+					+	11	-83.0795	190.129	8.26673	0.000146313
-2.20523	0.103504				+			+			+					+	11	-83.0795	190.129	8.26673	0.000146313
-0.872462					+	+							+			+	9	-85.4047	190.133	8.27044	0.000146042
-1.74984	0.0984525				+	+				+							9	-85.4151	190.154	8.29142	0.000144518
-0.477221					+	+	+		+		+			+		+	14	-79.4742	190.155	8.29219	0.000144462
-0.477221					+	+		+	+		+			+		+	14	-79.4742	190.155	8.29219	0.000144462
-3.67751	0.413428	-0.0203625			+		+								+	+	12	-81.9054	190.157	8.29417	0.00014432
-3.67751	0.413428	-0.0203625			+			+							+	+	12	-81.9054	190.157	8.29417	0.00014432
-0.879188					+	+			+							+	9	-85.4232	190.17	8.30745	0.000143364
-4.12271	0.463508	-0.0220663		0.653765	+		+		+								10	-84.273	190.176	8.3133	0.000142946
-4.12271	0.463508	-0.0220663		0.653765	+			+	+								10	-84.273	190.176	8.3133	0.000142946
-1.94677		0.00575167			+	+	+				+				+	+	14	-79.4861	190.178	8.31581	0.000142767
-1.94677		0.00575167			+	+		+			+				+	+	14	-79.4861	190.178	8.31581	0.000142767
-2.39081	0.108227				+	+	+		+			+	+		+		14	-79.4862	190.178	8.31605	0.000142749
-2.39081	0.108227				+	+		+	+			+	+		+		14	-79.4862	190.178	8.31605	0.000142749
-3.32479	0.116704		+		+		+								+		11	-83.1057	190.181	8.31909	0.000142533
-3.32479	0.116704		+		+			+							+		11	-83.1057	190.181	8.31909	0.000142533
-1.8556				0.41269	+	+	+					+	+		+		13	-80.7126	190.183	8.32028	0.000142448
-1.8556				0.41269	+	+		+				+	+		+		13	-80.7126	190.183	8.32028	0.000142448
-1.18869		0.00609829			+	+	+			+				+			12	-81.9208	190.187	8.32504	0.000142109
-1.18869		0.00609829			+	+		+		+				+			12	-81.9208	190.187	8.32504	0.000142109
-2.03283	0.123065				+	+	+		+			+		+			13	-80.7181	190.194	8.33133	0.000141663
-2.03283	0.123065				+	+		+	+			+		+			13	-80.7181	190.194	8.33133	0.000141663
-2.06633	0.12211				+	+	+			+		+					12	-81.9273	190.2	8.33806	0.000141187
-2.06633	0.12211				+	+		+		+		+					12	-81.9273	190.2	8.33806	0.000141187
-1.43942	0.11248			0.362622	+	+	+		+				+	+		+	15	-78.256	190.204	8.3419	0.000140916
-1.43942	0.11248			0.362622	+	+		+	+				+	+		+	15	-78.256	190.204	8.3419	0.000140916
-0.903611					+		+		+				+			+	10	-84.2893	190.208	8.34576	0.000140644
-0.903611					+			+	+				+			+	10	-84.2893	190.208	8.34576	0.000140644
-3.72969	0.553745	-0.0282772	+		+	+											10	-84.2934	190.216	8.35407	0.000140061
-3.15378	0.519169	-0.0268469			+	+				+							10	-84.2944	190.218	8.35609	0.00013992
-1.84758				0.532272	+	+	+		+						+	+	13	-80.7316	190.221	8.35841	0.000139758
-1.84758				0.532272	+	+		+	+						+	+	13	-80.7316	190.221	8.35841	0.000139758
-1.62984	0.117874				+	+	+		+			+	+			+	14	-79.5076	190.221	8.35881	0.00013973
-1.62984	0.117874				+	+		+	+			+	+			+	14	-79.5076	190.221	8.35881	0.00013973
-1.33329		0.00577029			+	+	+		+			+				+	13	-80.7333	190.224	8.36168	0.000139529
-1.33329		0.00577029			+	+		+	+			+				+	13	-80.7333	190.224	8.36168	0.000139529
-0.9419				0.512442	+		+						+	+		+	12	-81.9396	190.225	8.36261	0.000139464
-0.9419				0.512442	+			+					+	+		+	12	-81.9396	190.225	8.36261	0.000139464
-1.71512	0.0954638				+	+			+							+	10	-84.3005	190.231	8.36829	0.000139069
-4.17404	0.517741	-0.0251671			+	+	+				+			+	+		15	-78.2722	190.237	8.37434	0.000138649
-4.17404	0.517741	-0.0251671			+	+		+			+			+	+		15	-78.2722	190.237	8.37434	0.000138649
-3.70717	0.509858	-0.0242945		0.625415	+	+	+				+		+			+	15	-78.2731	190.238	8.37601	0.000138533
-3.70717	0.509858	-0.0242945		0.625415	+	+		+			+		+			+	15	-78.2731	190.238	8.37601	0.000138533
-2.82524	0.108495			0.794703	+		+		+							+	11	-83.1356	190.241	8.37903	0.000138324
-2.82524	0.108495			0.794703	+			+	+							+	11	-83.1356	190.241	8.37903	0.000138324
-1.76369					+		+					+	+		+		11	-83.1379	190.246	8.38352	0.000138014
-1.76369					+			+				+	+		+		11	-83.1379	190.246	8.38352	0.000138014
-1.39467		0.00443033			+	+								+			9	-85.4627	190.249	8.38653	0.000137807
-1.0356				0.586809	+	+	+			+						+	12	-81.9533	190.252	8.38997	0.00013757
-1.0356				0.586809	+	+		+		+						+	12	-81.9533	190.252	8.38997	0.00013757
-4.16865	0.459431	-0.023214		0.775994	+												8	-86.6009	190.253	8.39057	0.000137529
-2.71873		0.00565665		0.617857	+	+	+			+					+		13	-80.7493	190.256	8.39374	0.00013731
-2.71873		0.00565665		0.617857	+	+		+		+					+		13	-80.7493	190.256	8.39374	0.00013731
-2.133	0.122049		+		+		+							+		+	13	-80.7507	190.259	8.39662	0.000137113
-2.133	0.122049		+		+			+						+		+	13	-80.7507	190.259	8.39662	0.000137113
-1.64159					+		+						+		+	+	11	-83.1449	190.26	8.39759	0.000137046
-1.64159					+			+					+		+	+	11	-83.1449	190.26	8.39759	0.000137046
-2.36153		0.00563938		0.889338	+		+						+			+	11	-83.1473	190.265	8.40238	0.000136719
-2.36153		0.00563938		0.889338	+			+					+			+	11	-83.1473	190.265	8.40238	0.000136719
-1.69876	0.0937329				+	+							+			+	10	-84.3176	190.265	8.40246	0.000136713
-2.55167				0.741436	+		+								+	+	11	-83.1476	190.265	8.40301	0.000136676
-2.55167				0.741436	+			+							+	+	11	-83.1476	190.265	8.40301	0.000136676
-1.21589					+	+	+				+	+					11	-83.1488	190.268	8.40529	0.00013652
-1.21589					+	+		+			+	+					11	-83.1488	190.268	8.40529	0.00013652
-0.828342		0.00576856			+	+	+			+			+			+	13	-80.756	190.27	8.40718	0.000136391
-0.828342		0.00576856			+	+		+		+			+			+	13	-80.756	190.27	8.40718	0.000136391
-2.64454	0.127796			0.453731	+	+	+				+			+			13	-80.7567	190.271	8.40851	0.0001363
-2.64454	0.127796			0.453731	+	+		+			+			+			13	-80.7567	190.271	8.40851	0.0001363
-3.90972	0.52316	-0.0251523		0.461676	+	+	+		+			+					13	-80.7574	190.272	8.41001	0.000136198
-3.90972	0.52316	-0.0251523		0.461676	+	+		+	+			+					13	-80.7574	190.272	8.41001	0.000136198
-3.87214	0.48201	-0.0233872		0.47613	+		+							+			11	-83.1534	190.277	8.41448	0.000135894
-3.87214	0.48201	-0.0233872		0.47613	+			+						+			11	-83.1534	190.277	8.41448	0.000135894
-3.35133	0.523473	-0.0251396			+	+	+				+	+	+				14	-79.5384	190.283	8.42057	0.000135481
-3.35133	0.523473	-0.0251396			+	+		+			+	+	+				14	-79.5384	190.283	8.42057	0.000135481
-1.89626		0.00535127			+	+	+					+			+	+	14	-79.5403	190.287	8.42433	0.000135227
-1.89626		0.00535127			+	+		+				+			+	+	14	-79.5403	190.287	8.42433	0.000135227
-3.84234	0.450893	-0.0216891		0.808353	+		+						+			+	12	-81.9733	190.292	8.43004	0.000134841
-3.84234	0.450893	-0.0216891		0.808353	+			+					+			+	12	-81.9733	190.292	8.43004	0.000134841
-3.92338	0.555236	-0.0262417	+		+	+	+					+					13	-80.7676	190.293	8.43033	0.000134822
-3.92338	0.555236	-0.0262417	+		+	+		+				+					13	-80.7676	190.293	8.43033	0.000134822
-4.44833	0.566932	-0.0265783	+	0.519875	+	+	+		+								13	-80.768	190.294	8.43119	0.000134764
-4.44833	0.566932	-0.0265783	+	0.519875	+	+		+	+								13	-80.768	190.294	8.43119	0.000134764
-2.50649		0.00520923			+		+					+			+		11	-83.1643	190.299	8.43626	0.000134422
-2.50649		0.00520923			+			+				+			+		11	-83.1643	190.299	8.43626	0.000134422
-3.47485	0.502988	-0.0244627		0.587293	+	+	+			+						+	14	-79.5474	190.301	8.43855	0.000134268
-3.47485	0.502988	-0.0244627		0.587293	+	+		+		+						+	14	-79.5474	190.301	8.43855	0.000134268
-2.11904	0.0918544				+								+				7	-87.7448	190.301	8.43883	0.000134249
-0.719388			+		+	+	+						+			+	12	-81.9797	190.305	8.44289	0.000133978
-0.719388			+		+	+		+					+			+	12	-81.9797	190.305	8.44289	0.000133978
-1.95576		0.00376019			+	+							+		+		10	-84.3416	190.313	8.45052	0.000133467
-3.39733	0.128141		+	0.664961	+	+	+						+		+		14	-79.5585	190.323	8.46074	0.000132787
-3.39733	0.128141		+	0.664961	+	+		+					+		+		14	-79.5585	190.323	8.46074	0.000132787
-2.04847		0.00594073			+		+				+						9	-85.5038	190.331	8.46877	0.000132255
-2.04847		0.00594073			+			+			+						9	-85.5038	190.331	8.46877	0.000132255
-2.67293	0.122464			0.695266	+	+	+		+		+					+	14	-79.5629	190.332	8.46941	0.000132213
-2.67293	0.122464			0.695266	+	+		+	+		+					+	14	-79.5629	190.332	8.46941	0.000132213
-2.11732		0.00501655		0.641076	+	+			+								9	-85.5042	190.332	8.46955	0.000132203
-2.52674	0.115988				+	+	+		+		+		+		+		14	-79.565	190.336	8.47361	0.000131935
-2.52674	0.115988				+	+		+	+		+		+		+		14	-79.565	190.336	8.47361	0.000131935
-3.43052	0.0988864			0.829245	+		+								+	+	12	-81.9958	190.337	8.475	0.000131844
-3.43052	0.0988864			0.829245	+			+							+	+	12	-81.9958	190.337	8.475	0.000131844
-1.3569					+								+				6	-88.8689	190.342	8.47969	0.000131535
-2.1803	0.097904				+				+								7	-87.7656	190.343	8.48032	0.000131493
-1.93761					+	+	+				+			+	+		13	-80.7929	190.343	8.48103	0.000131446
-1.93761					+	+		+			+			+	+		13	-80.7929	190.343	8.48103	0.000131446
-3.91363	0.495432	-0.0242514		0.571641	+	+	+						+		+	+	15	-78.3265	190.345	8.48295	0.00013132
-3.91363	0.495432	-0.0242514		0.571641	+	+		+					+		+	+	15	-78.3265	190.345	8.48295	0.00013132
-1.70056					+	+						+			+		10	-84.3592	190.348	8.48557	0.000131148
-1.62483					+		+				+						8	-86.6486	190.348	8.48579	0.000131134
-1.62483					+			+			+						8	-86.6486	190.348	8.48579	0.000131134
-3.29464	0.491479	-0.0243138			+		+						+	+			11	-83.192	190.354	8.49179	0.000130741
-3.29464	0.491479	-0.0243138			+			+					+	+			11	-83.192	190.354	8.49179	0.000130741
-1.36755	0.112803				+	+	+		+					+	+	+	15	-78.3345	190.361	8.49882	0.000130282
-1.36755	0.112803				+	+		+	+					+	+	+	15	-78.3345	190.361	8.49882	0.000130282
-1.93042					+								+		+		8	-86.6556	190.362	8.49998	0.000130207
-3.15943		0.00549385		0.706785	+		+		+						+		11	-83.201	190.372	8.50981	0.000129569
-3.15943		0.00549385		0.706785	+			+	+						+		11	-83.201	190.372	8.50981	0.000129569
-1.36232					+		+				+					+	10	-84.3719	190.373	8.51093	0.000129496
-1.36232					+			+			+					+	10	-84.3719	190.373	8.51093	0.000129496
-2.18041		0.00467284		0.731543	+	+							+				9	-85.5299	190.383	8.52086	0.000128855
-0.881102					+	+				+							8	-86.6677	190.386	8.52403	0.000128651
-3.50492	0.0839174			0.835178	+										+		9	-85.5317	190.387	8.5245	0.00012862
-3.50455	0.454555	-0.0217775			+		+					+					10	-84.381	190.392	8.52926	0.000128314
-3.50455	0.454555	-0.0217775			+			+				+					10	-84.381	190.392	8.52926	0.000128314
-2.75899				0.572288	+		+							+	+		11	-83.2112	190.393	8.53016	0.000128257
-2.75899				0.572288	+			+						+	+		11	-83.2112	190.393	8.53016	0.000128257
-2.29481	0.109122		+		+	+											9	-85.5351	190.394	8.53141	0.000128177
-1.51205					+	+	+		+			+	+		+		13	-80.8184	190.394	8.53189	0.000128146
-1.51205					+	+		+	+			+	+		+		13	-80.8184	190.394	8.53189	0.000128146
-2.60809		0.00621693		0.734272	+		+		+								9	-85.5355	190.395	8.53217	0.000128128
-2.60809		0.00621693		0.734272	+			+	+								9	-85.5355	190.395	8.53217	0.000128128
-2.6131	0.113813				+	+	+			+				+	+		14	-79.5958	190.398	8.53534	0.000127925
-2.6131	0.113813				+	+		+		+				+	+		14	-79.5958	190.398	8.53534	0.000127925
-2.52834	0.0959365				+		+					+	+		+		12	-82.0293	190.404	8.54206	0.000127496
-2.52834	0.0959365				+			+				+	+		+		12	-82.0293	190.404	8.54206	0.000127496
-1.90885	0.0983578			0.61384	+		+						+	+		+	13	-80.827	190.412	8.54918	0.000127043
-1.90885	0.0983578			0.61384	+			+					+	+		+	13	-80.827	190.412	8.54918	0.000127043
-2.17365	0.127521				+	+	+		+		+			+			13	-80.8278	190.413	8.55076	0.000126942
-2.17365	0.127521				+	+		+	+		+			+			13	-80.8278	190.413	8.55076	0.000126942
-2.07154	0.124587				+	+	+				+		+	+			13	-80.8295	190.417	8.55421	0.000126724
-2.07154	0.124587				+	+		+			+		+	+			13	-80.8295	190.417	8.55421	0.000126724
-4.19445	0.522561	-0.0245504	+		+		+										10	-84.3936	190.417	8.55443	0.00012671
-4.19445	0.522561	-0.0245504	+		+			+									10	-84.3936	190.417	8.55443	0.00012671
-3.02705	0.511274	-0.0265799			+	+							+			+	11	-83.2268	190.424	8.56127	0.000126277
-1.63944	0.0952548				+		+				+			+		+	13	-80.8373	190.432	8.56974	0.000125744
-1.63944	0.0952548				+			+			+			+		+	13	-80.8373	190.432	8.56974	0.000125744
-2.2972	0.114345				+		+			+							9	-85.5569	190.437	8.57493	0.000125417
-2.2972	0.114345				+			+		+							9	-85.5569	190.437	8.57493	0.000125417
-1.09771		0.00548195		0.266284	+	+	+					+		+		+	15	-78.3755	190.443	8.58095	0.000125041
-1.09771		0.00548195		0.266284	+	+		+				+		+		+	15	-78.3755	190.443	8.58095	0.000125041
-1.56356		0.00672026	+		+	+	+						+			+	13	-80.8432	190.444	8.58159	0.000125001
-1.56356		0.00672026	+		+	+		+					+			+	13	-80.8432	190.444	8.58159	0.000125001
-3.001	0.147461		+	0.50579	+	+	+							+			13	-80.8458	190.449	8.5868	0.000124675
-3.001	0.147461		+	0.50579	+	+		+						+			13	-80.8458	190.449	8.5868	0.000124675
-0.4155					+		+		+				+	+		+	12	-82.0528	190.451	8.58907	0.000124534
-0.4155					+			+	+				+	+		+	12	-82.0528	190.451	8.58907	0.000124534
-2.24163		0.00610184	+		+	+	+		+						+		13	-80.8479	190.453	8.59105	0.000124411
-2.24163		0.00610184	+		+	+		+	+						+		13	-80.8479	190.453	8.59105	0.000124411
-1.16131					+		+					+	+				9	-85.5651	190.454	8.59124	0.000124399
-1.16131					+			+				+	+				9	-85.5651	190.454	8.59124	0.000124399
-1.33335	0.0822299				+	+								+		+	11	-83.2454	190.461	8.59848	0.00012395
-3.37455	0.495039	-0.0259479			+								+				8	-86.7052	190.461	8.59908	0.000123913
-2.39138	0.0955442				+		+						+		+	+	12	-82.0596	190.465	8.6026	0.000123695
-2.39138	0.0955442				+			+					+		+	+	12	-82.0596	190.465	8.6026	0.000123695
-2.5937		0.0053719			+		+				+				+		11	-83.2476	190.465	8.60292	0.000123675
-2.5937		0.0053719			+			+			+				+		11	-83.2476	190.465	8.60292	0.000123675
-2.41177		0.00704548	+	0.725762	+	+	+						+				12	-82.0601	190.466	8.60365	0.000123629
-2.41177		0.00704548	+	0.725762	+	+		+					+				12	-82.0601	190.466	8.60365	0.000123629
-4.48299	0.541554	-0.0257949	+		+	+	+							+	+		15	-78.387	190.466	8.60393	0.000123613
-4.48299	0.541554	-0.0257949	+		+	+		+						+	+		15	-78.387	190.466	8.60393	0.000123613
-2.68742	0.135734		+		+		+						+				10	-84.4221	190.474	8.61138	0.000123153
-2.68742	0.135734		+		+			+					+				10	-84.4221	190.474	8.61138	0.000123153
-2.79348	0.124398		+		+	+	+								+	+	14	-79.6356	190.477	8.61483	0.00012294
-2.79348	0.124398		+		+	+		+							+	+	14	-79.6356	190.477	8.61483	0.00012294
-0.380456				0.309446	+	+	+		+				+	+		+	14	-79.638	190.482	8.61963	0.000122646
-0.380456				0.309446	+	+		+	+				+	+		+	14	-79.638	190.482	8.61963	0.000122646
-1.40308				0.643189	+	+	+				+		+			+	13	-80.8623	190.482	8.61974	0.000122639
-1.40308				0.643189	+	+		+			+		+			+	13	-80.8623	190.482	8.61974	0.000122639
-3.46401	0.491	-0.0241774			+		+				+		+				11	-83.2597	190.49	8.62714	0.000122186
-3.46401	0.491	-0.0241774			+			+			+		+				11	-83.2597	190.49	8.62714	0.000122186
-3.23103	0.460801	-0.0222909			+		+					+	+				11	-83.2597	190.49	8.62722	0.000122181
-3.23103	0.460801	-0.0222909			+			+				+	+				11	-83.2597	190.49	8.62722	0.000122181
-3.12228	0.145275		+	0.826219	+	+	+						+			+	14	-79.6422	190.491	8.62819	0.000122122
-3.12228	0.145275		+	0.826219	+	+		+					+			+	14	-79.6422	190.491	8.62819	0.000122122
-2.63461	0.127857			0.556796	+	+	+		+		+		+				13	-80.8676	190.493	8.63033	0.000121992
-2.63461	0.127857			0.556796	+	+		+	+		+		+				13	-80.8676	190.493	8.63033	0.000121992
-1.67066		0.00474939			+	+					+						9	-85.5849	190.493	8.63093	0.000121955
-0.116366			+		+	+	+						+	+		+	14	-79.6461	190.498	8.63588	0.000121653
-0.116366			+		+	+		+					+	+		+	14	-79.6461	190.498	8.63588	0.000121653
-2.99947	0.100118				+		+			+					+		11	-83.2653	190.501	8.63832	0.000121505
-2.99947	0.100118				+			+		+					+		11	-83.2653	190.501	8.63832	0.000121505
-3.37906	0.485268	-0.0236327			+		+		+					+			11	-83.2677	190.506	8.64323	0.000121207
-3.37906	0.485268	-0.0236327			+			+	+					+			11	-83.2677	190.506	8.64323	0.000121207
-1.56805		0.00469762			+	+						+					9	-85.5926	190.509	8.64631	0.000121021
-3.27164	0.4968	-0.0242865			+	+	+		+				+		+	+	15	-78.4089	190.51	8.64769	0.000120937
-3.27164	0.4968	-0.0242865			+	+		+	+				+		+	+	15	-78.4089	190.51	8.64769	0.000120937
-1.10328					+		+						+	+			9	-85.5934	190.51	8.64797	0.00012092
-1.10328					+			+					+	+			9	-85.5934	190.51	8.64797	0.00012092
-1.94627		0.00595522			+		+					+					9	-85.5936	190.511	8.64841	0.000120893
-1.94627		0.00595522			+			+				+					9	-85.5936	190.511	8.64841	0.000120893
-2.56121		0.00696865	+	0.829247	+	+	+									+	13	-80.8779	190.513	8.65095	0.00012074
-2.56121		0.00696865	+	0.829247	+	+		+								+	13	-80.8779	190.513	8.65095	0.00012074
-2.37005		0.00551981		0.695374	+	+	+						+		+	+	14	-79.6599	190.526	8.66342	0.00011999
-2.37005		0.00551981		0.695374	+	+		+					+		+	+	14	-79.6599	190.526	8.66342	0.00011999
-1.33422		0.00472429			+	+			+				+				9	-85.603	190.529	8.66707	0.000119771
-1.95079	0.109729			0.420602	+	+	+							+	+	+	15	-78.4188	190.53	8.66743	0.000119749
-1.95079	0.109729			0.420602	+	+		+						+	+	+	15	-78.4188	190.53	8.66743	0.000119749
-2.11198			+		+		+								+		10	-84.4517	190.533	8.67063	0.000119558
-2.11198			+		+			+							+		10	-84.4517	190.533	8.67063	0.000119558
-0.837354		0.00539192			+	+	+		+			+		+		+	15	-78.4215	190.535	8.67292	0.000119421
-0.837354		0.00539192			+	+		+	+			+		+		+	15	-78.4215	190.535	8.67292	0.000119421
-1.78806					+	+								+	+		10	-84.4547	190.539	8.6766	0.000119202
-1.56814			+	0.712788	+	+	+									+	12	-82.0969	190.54	8.6772	0.000119166
-1.56814			+	0.712788	+	+		+								+	12	-82.0969	190.54	8.6772	0.000119166
-0.955436					+	+	+				+	+				+	13	-80.8953	190.548	8.68584	0.000118652
-0.955436					+	+		+			+	+				+	13	-80.8953	190.548	8.68584	0.000118652
-2.36723		0.00657247		0.638999	+	+	+		+		+						12	-82.1022	190.55	8.68788	0.000118531
-2.36723		0.00657247		0.638999	+	+		+	+		+						12	-82.1022	190.55	8.68788	0.000118531
-2.2327	0.439582	-0.0209335			+	+	+					+	+	+		+	16	-77.1671	190.551	8.68875	0.00011848
-2.2327	0.439582	-0.0209335			+	+		+				+	+	+		+	16	-77.1671	190.551	8.68875	0.00011848
-3.06619	0.512961	-0.0245986			+	+	+		+		+		+			+	15	-78.4298	190.552	8.68952	0.000118434
-3.06619	0.512961	-0.0245986			+	+		+	+		+		+			+	15	-78.4298	190.552	8.68952	0.000118434
-2.11101	0.101457				+		+					+				+	11	-83.291	190.552	8.68983	0.000118416
-2.11101	0.101457				+			+				+				+	11	-83.291	190.552	8.68983	0.000118416
-0.855066	0.107724				+	+	+			+			+	+		+	15	-78.4318	190.556	8.6934	0.000118204
-0.855066	0.107724				+	+		+		+			+	+		+	15	-78.4318	190.556	8.6934	0.000118204
-3.25358	0.528052	-0.0256898			+	+	+					+	+	+			14	-79.6751	190.556	8.69393	0.000118173
-3.25358	0.528052	-0.0256898			+	+		+				+	+	+			14	-79.6751	190.556	8.69393	0.000118173
-2.21904				0.634588	+	+							+		+		10	-84.466	190.562	8.69923	0.000117861
-2.07067				0.508019	+	+	+				+		+		+		13	-80.9022	190.562	8.6995	0.000117845
-2.07067				0.508019	+	+		+			+		+		+		13	-80.9022	190.562	8.6995	0.000117845
-1.47908					+		+					+					8	-86.7589	190.569	8.70651	0.000117432
-1.47908					+			+				+					8	-86.7589	190.569	8.70651	0.000117432
-2.28279		0.0060426		0.556465	+		+							+			10	-84.4742	190.578	8.71555	0.000116902
-2.28279		0.0060426		0.556465	+			+						+			10	-84.4742	190.578	8.71555	0.000116902
-2.95283	0.103993				+		+		+					+	+		12	-82.1164	190.579	8.71631	0.000116858
-2.95283	0.103993				+			+	+					+	+		12	-82.1164	190.579	8.71631	0.000116858
-1.34008		0.00559483			+		+		+				+			+	11	-83.306	190.582	8.7197	0.00011666
-1.34008		0.00559483			+			+	+				+			+	11	-83.306	190.582	8.7197	0.00011666
-1.72297				0.473392	+		+							+			9	-85.6308	190.585	8.7227	0.000116486
-1.72297				0.473392	+			+						+			9	-85.6308	190.585	8.7227	0.000116486
-2.26694	0.136248		+		+	+	+					+	+				13	-80.9145	190.586	8.72408	0.000116405
-2.26694	0.136248		+		+	+		+				+	+				13	-80.9145	190.586	8.72408	0.000116405
-3.29912	0.120718			0.572989	+	+	+		+		+				+		14	-79.6906	190.587	8.72497	0.000116353
-3.29912	0.120718			0.572989	+	+		+	+		+				+		14	-79.6906	190.587	8.72497	0.000116353
-0.749749		0.00559784			+	+	+				+		+	+		+	15	-78.4496	190.592	8.7292	0.000116107
-0.749749		0.00559784			+	+		+			+		+	+		+	15	-78.4496	190.592	8.7292	0.000116107
-3.91447	0.554073	-0.0269134		0.337706	+	+	+				+			+			14	-79.6928	190.592	8.72924	0.000116105
-3.91447	0.554073	-0.0269134		0.337706	+	+		+			+			+			14	-79.6928	190.592	8.72924	0.000116105
-1.63738		0.00579931			+		+					+	+				10	-84.4813	190.592	8.72986	0.000116069
-1.63738		0.00579931			+			+				+	+				10	-84.4813	190.592	8.72986	0.000116069
-2.73562		0.00497422		0.885011	+												7	-87.8913	190.594	8.73171	0.000115962
-2.41547	0.14646		+		+	+	+		+					+			13	-80.9188	190.595	8.73269	0.000115905
-2.41547	0.14646		+		+	+		+	+					+			13	-80.9188	190.595	8.73269	0.000115905
-3.26053	0.117666			0.781781	+		+				+						10	-84.4848	190.599	8.73685	0.000115664
-3.26053	0.117666			0.781781	+			+			+						10	-84.4848	190.599	8.73685	0.000115664
0.156843					+	+	+			+			+	+		+	14	-79.6967	190.6	8.73711	0.000115649
0.156843					+	+		+		+			+	+		+	14	-79.6967	190.6	8.73711	0.000115649
-1.02853				0.414203	+		+		+					+		+	12	-82.1274	190.601	8.73834	0.000115578
-1.02853				0.414203	+			+	+					+		+	12	-82.1274	190.601	8.73834	0.000115578
-2.20214				0.411924	+	+	+		+					+	+		13	-80.9217	190.601	8.73866	0.00011556
-2.20214				0.411924	+	+		+	+					+	+		13	-80.9217	190.601	8.73866	0.00011556
-2.20827					+		+			+					+		10	-84.486	190.602	8.73929	0.000115523
-2.20827					+			+		+					+		10	-84.486	190.602	8.73929	0.000115523
-3.45285	0.534139	-0.0260537			+	+	+			+		+					13	-80.9229	190.603	8.74102	0.000115423
-3.45285	0.534139	-0.0260537			+	+		+		+		+					13	-80.9229	190.603	8.74102	0.000115423
-2.02702		0.00628793		0.740425	+	+	+				+		+			+	14	-79.7013	190.609	8.74629	0.000115119
-2.02702		0.00628793		0.740425	+	+		+			+		+			+	14	-79.7013	190.609	8.74629	0.000115119
-2.17658				0.565706	+	+			+						+		10	-84.4895	190.609	8.74632	0.000115118
-0.679181			+	0.373701	+	+	+							+		+	14	-79.7024	190.611	8.74844	0.000114996
-0.679181			+	0.373701	+	+		+						+		+	14	-79.7024	190.611	8.74844	0.000114996
-2.54596	0.142508		+		+	+	+				+					+	14	-79.7027	190.612	8.74913	0.000114956
-2.54596	0.142508		+		+	+		+			+					+	14	-79.7027	190.612	8.74913	0.000114956
-2.07125	0.141571		+		+	+	+		+				+			+	14	-79.7028	190.612	8.74936	0.000114943
-2.07125	0.141571		+		+	+		+	+				+			+	14	-79.7028	190.612	8.74936	0.000114943
-3.5042	0.562159	-0.0276314			+	+	+				+		+	+			14	-79.7038	190.614	8.7514	0.000114826
-3.5042	0.562159	-0.0276314			+	+		+			+		+	+			14	-79.7038	190.614	8.7514	0.000114826
-2.54892	0.146414		+		+	+	+				+		+				13	-80.9301	190.618	8.75532	0.000114601
-2.54892	0.146414		+		+	+		+			+		+				13	-80.9301	190.618	8.75532	0.000114601
-2.52893	0.481728	-0.0232296			+	+	+				+		+	+		+	16	-77.201	190.619	8.75661	0.000114527
-2.52893	0.481728	-0.0232296			+	+		+			+		+	+		+	16	-77.201	190.619	8.75661	0.000114527
-3.56834	0.527234	-0.0254614		0.214405	+	+	+					+		+			14	-79.7119	190.63	8.76757	0.000113901
-3.56834	0.527234	-0.0254614		0.214405	+	+		+				+		+			14	-79.7119	190.63	8.76757	0.000113901
-2.91955	0.446664	-0.0214957			+		+		+				+			+	12	-82.1423	190.63	8.76802	0.000113876
-2.91955	0.446664	-0.0214957			+			+	+				+			+	12	-82.1423	190.63	8.76802	0.000113876
-1.38568	0.108652			0.359639	+	+	+			+				+		+	15	-78.4693	190.631	8.76842	0.000113853
-1.38568	0.108652			0.359639	+	+		+		+				+		+	15	-78.4693	190.631	8.76842	0.000113853
-2.07974	0.107862				+	+	+			+					+	+	14	-79.7125	190.631	8.76873	0.000113835
-2.07974	0.107862				+	+		+		+					+	+	14	-79.7125	190.631	8.76873	0.000113835
-0.715039			+		+		+							+		+	12	-82.1436	190.633	8.77061	0.000113728
-0.715039			+		+			+						+		+	12	-82.1436	190.633	8.77061	0.000113728
-1.05962		0.0048994			+		+					+		+		+	13	-80.9425	190.643	8.78022	0.000113183
-1.05962		0.0048994			+			+				+		+		+	13	-80.9425	190.643	8.78022	0.000113183
-3.44566	0.444795	-0.0213931			+	+	+					+			+	+	15	-78.4753	190.643	8.78042	0.000113172
-3.44566	0.444795	-0.0213931			+	+		+				+			+	+	15	-78.4753	190.643	8.78042	0.000113172
-0.400657					+	+	+		+					+	+	+	14	-79.7198	190.646	8.78339	0.000113004
-0.400657					+	+		+	+					+	+	+	14	-79.7198	190.646	8.78339	0.000113004
-1.45725			+	0.637955	+	+	+						+				11	-83.3387	190.648	8.78512	0.000112906
-1.45725			+	0.637955	+	+		+					+				11	-83.3387	190.648	8.78512	0.000112906
-1.76872					+	+	+				+	+			+		13	-80.9451	190.648	8.78535	0.000112893
-1.76872					+	+		+			+	+			+		13	-80.9451	190.648	8.78535	0.000112893
-1.67274		0.00578341		0.666474	+	+	+			+						+	13	-80.9459	190.649	8.78692	0.000112805
-1.67274		0.00578341		0.666474	+	+		+		+						+	13	-80.9459	190.649	8.78692	0.000112805
-2.08964				0.679543	+		+		+								8	-86.7995	190.65	8.78773	0.000112759
-2.08964				0.679543	+			+	+								8	-86.7995	190.65	8.78773	0.000112759
-3.25542	0.101033			0.705568	+		+		+				+		+		12	-82.1539	190.654	8.7913	0.000112558
-3.25542	0.101033			0.705568	+			+	+				+		+		12	-82.1539	190.654	8.7913	0.000112558
-2.01758					+				+						+		8	-86.8015	190.654	8.79177	0.000112531
-1.13588				0.499377	+	+	+					+	+			+	13	-80.9498	190.657	8.79474	0.000112364
-1.13588				0.499377	+	+		+				+	+			+	13	-80.9498	190.657	8.79474	0.000112364
-4.33533	0.504461	-0.0244555		0.35091	+	+	+		+					+	+		15	-78.4844	190.661	8.79868	0.000112143
-4.33533	0.504461	-0.0244555		0.35091	+	+		+	+					+	+		15	-78.4844	190.661	8.79868	0.000112143
-1.74098			+		+	+	+							+	+		13	-80.9534	190.664	8.80205	0.000111954
-1.74098			+		+	+		+						+	+		13	-80.9534	190.664	8.80205	0.000111954
-1.92965					+		+				+		+		+		11	-83.3481	190.666	8.80398	0.000111847
-1.92965					+			+			+		+		+		11	-83.3481	190.666	8.80398	0.000111847
-1.25589	0.0974053				+		+		+				+	+		+	13	-80.9556	190.669	8.80641	0.000111711
-1.25589	0.0974053				+			+	+				+	+		+	13	-80.9556	190.669	8.80641	0.000111711
-2.2967				0.454293	+	+	+						+	+	+		13	-80.9558	190.669	8.80685	0.000111686
-2.2967				0.454293	+	+		+					+	+	+		13	-80.9558	190.669	8.80685	0.000111686
-1.1389				0.528862	+	+	+			+			+				11	-83.3523	190.675	8.81241	0.000111376
-1.1389				0.528862	+	+		+		+			+				11	-83.3523	190.675	8.81241	0.000111376
-2.31266	0.142408		+		+	+	+			+							12	-82.1646	190.675	8.81263	0.000111363
-2.31266	0.142408		+		+	+		+		+							12	-82.1646	190.675	8.81263	0.000111363
-0.260259			+		+	+	+		+					+		+	14	-79.7355	190.677	8.81469	0.000111249
-0.260259			+		+	+		+	+					+		+	14	-79.7355	190.677	8.81469	0.000111249
-1.12582			+		+	+											8	-86.814	190.679	8.81675	0.000111134
-3.38299	0.532082	-0.0258442			+	+	+		+			+		+			14	-79.7392	190.685	8.8222	0.000110832
-3.38299	0.532082	-0.0258442			+	+		+	+			+		+			14	-79.7392	190.685	8.8222	0.000110832
-3.72938	0.475057	-0.0242429		0.670216	+	+										+	11	-83.3579	190.686	8.82353	0.000110758
-3.5799	0.556782	-0.0271263			+	+	+		+		+			+			14	-79.7421	190.69	8.82785	0.000110519
-3.5799	0.556782	-0.0271263			+	+		+	+		+			+			14	-79.7421	190.69	8.82785	0.000110519
-0.875939				0.341663	+	+	+							+	+	+	14	-79.7427	190.692	8.82918	0.000110446
-0.875939				0.341663	+	+		+						+	+	+	14	-79.7427	190.692	8.82918	0.000110446
-4.18213	0.50538	-0.0245414		0.458071	+	+	+				+		+		+		15	-78.5055	190.703	8.84094	0.000109799
-4.18213	0.50538	-0.0245414		0.458071	+	+		+			+		+		+		15	-78.5055	190.703	8.84094	0.000109799
-1.74699		0.00611574		0.585357	+	+	+			+			+				12	-82.1825	190.711	8.84852	0.000109383
-1.74699		0.00611574		0.585357	+	+		+		+			+				12	-82.1825	190.711	8.84852	0.000109383
-0.281167				0.295502	+	+	+			+				+		+	14	-79.7532	190.713	8.85016	0.000109293
-0.281167				0.295502	+	+		+		+				+		+	14	-79.7532	190.713	8.85016	0.000109293
-3.86884	0.477933	-0.0230927		0.618175	+		+		+				+				11	-83.3717	190.714	8.85124	0.000109234
-3.86884	0.477933	-0.0230927		0.618175	+			+	+				+				11	-83.3717	190.714	8.85124	0.000109234
-1.40992					+				+								6	-89.0547	190.714	8.85135	0.000109229
-2.41453				0.64189	+		+		+				+		+		11	-83.3733	190.717	8.85436	0.000109064
-2.41453				0.64189	+			+	+				+		+		11	-83.3733	190.717	8.85436	0.000109064
-0.742994			+		+	+	+		+							+	12	-82.1858	190.717	8.85496	0.000109031
-0.742994			+		+	+		+	+							+	12	-82.1858	190.717	8.85496	0.000109031
-2.41257		0.00591719			+	+	+				+			+	+		14	-79.7567	190.72	8.85714	0.000108913
-2.41257		0.00591719			+	+		+			+			+	+		14	-79.7567	190.72	8.85714	0.000108913
-1.40804		0.00570623		0.427122	+	+	+				+			+		+	15	-78.5147	190.722	8.85927	0.000108796
-1.40804		0.00570623		0.427122	+	+		+			+			+		+	15	-78.5147	190.722	8.85927	0.000108796
-1.57019		0.00561485			+	+	+		+				+		+	+	14	-79.7598	190.726	8.86325	0.00010858
-1.57019		0.00561485			+	+		+	+				+		+	+	14	-79.7598	190.726	8.86325	0.00010858
-0.98265					+		+							+	+	+	12	-82.1907	190.727	8.86478	0.000108497
-0.98265					+			+						+	+	+	12	-82.1907	190.727	8.86478	0.000108497
-1.55205		0.00689948	+		+	+	+		+				+				12	-82.1914	190.729	8.86619	0.000108421
-1.55205		0.00689948	+		+	+		+	+				+				12	-82.1914	190.729	8.86619	0.000108421
-2.69406	0.0985861				+		+				+		+		+		12	-82.1935	190.733	8.87044	0.000108191
-2.69406	0.0985861				+			+			+		+		+		12	-82.1935	190.733	8.87044	0.000108191
-1.97593	0.0995279			0.493921	+		+		+					+		+	13	-80.9882	190.734	8.87165	0.000108125
-1.97593	0.0995279			0.493921	+			+	+					+		+	13	-80.9882	190.734	8.87165	0.000108125
-4.29053	0.578552	-0.0272502	+	0.381162	+	+	+							+			14	-79.7658	190.738	8.87533	0.000107926
-4.29053	0.578552	-0.0272502	+	0.381162	+	+		+						+			14	-79.7658	190.738	8.87533	0.000107926
-1.23137					+		+					+				+	10	-84.5548	190.739	8.87692	0.000107841
-1.23137					+			+				+				+	10	-84.5548	190.739	8.87692	0.000107841
-4.47557	0.509984	-0.0248841		0.392231	+	+	+						+	+	+		15	-78.5241	190.741	8.87816	0.000107774
-4.47557	0.509984	-0.0248841		0.392231	+	+		+					+	+	+		15	-78.5241	190.741	8.87816	0.000107774
-2.40891	0.1221			0.482053	+	+	+		+			+	+				13	-80.9923	190.742	8.87981	0.000107685
-2.40891	0.1221			0.482053	+	+		+	+			+	+				13	-80.9923	190.742	8.87981	0.000107685
-2.38912	0.142948		+		+	+	+						+	+			13	-80.994	190.746	8.88323	0.000107501
-2.38912	0.142948		+		+	+		+					+	+			13	-80.994	190.746	8.88323	0.000107501
-1.36549					+		+				+		+				9	-85.7143	190.752	8.88974	0.000107152
-1.36549					+			+			+		+				9	-85.7143	190.752	8.88974	0.000107152
-1.57687		0.00571761			+		+						+	+			10	-84.5623	190.754	8.89184	0.000107039
-1.57687		0.00571761			+			+					+	+			10	-84.5623	190.754	8.89184	0.000107039
-3.82949	0.585227	-0.0280089	+		+	+	+			+							13	-80.9994	190.756	8.89391	0.000106929
-3.82949	0.585227	-0.0280089	+		+	+		+		+							13	-80.9994	190.756	8.89391	0.000106929
-2.96405	0.101363				+		+						+	+	+		12	-82.2054	190.757	8.89425	0.00010691
-2.96405	0.101363				+			+					+	+	+		12	-82.2054	190.757	8.89425	0.00010691
-1.79936					+	+					+				+		10	-84.5639	190.758	8.89512	0.000106864
-1.57856					+	+									+	+	10	-84.5661	190.762	8.89943	0.000106634
-2.3568		0.00571462		0.593115	+	+	+		+						+	+	14	-79.7785	190.763	8.90077	0.000106562
-2.3568		0.00571462		0.593115	+	+		+	+						+	+	14	-79.7785	190.763	8.90077	0.000106562
-2.96591	0.476574	-0.0243112			+	+			+							+	11	-83.3981	190.766	8.90391	0.000106395
-3.97793	0.588651	-0.0279591	+		+	+	+				+		+				14	-79.7854	190.777	8.91443	0.000105837
-3.97793	0.588651	-0.0279591	+		+	+		+			+		+				14	-79.7854	190.777	8.91443	0.000105837
-1.13239					+	+	+			+					+	+	13	-81.0101	190.778	8.91531	0.000105791
-1.13239					+	+		+		+					+	+	13	-81.0101	190.778	8.91531	0.000105791
-1.83804				0.723836	+		+		+							+	10	-84.5772	190.784	8.92172	0.000105452
-1.83804				0.723836	+			+	+							+	10	-84.5772	190.784	8.92172	0.000105452
-4.08637	0.510509	-0.0248133			+	+	+		+				+	+	+		15	-78.5468	190.786	8.92349	0.000105359
-4.08637	0.510509	-0.0248133			+	+		+	+				+	+	+		15	-78.5468	190.786	8.92349	0.000105359
-0.729073					+	+	+		+		+		+			+	13	-81.0149	190.787	8.92491	0.000105284
-0.729073					+	+		+	+		+		+			+	13	-81.0149	190.787	8.92491	0.000105284
-3.09573	0.112502			0.481534	+	+	+		+			+			+		14	-79.791	190.788	8.9257	0.000105242
-3.09573	0.112502			0.481534	+	+		+	+			+			+		14	-79.791	190.788	8.9257	0.000105242
-3.05987	0.481732	-0.0231191		0.314754	+	+	+				+			+		+	16	-77.2858	190.789	8.92619	0.000105216
-3.05987	0.481732	-0.0231191		0.314754	+	+		+			+			+		+	16	-77.2858	190.789	8.92619	0.000105216
-2.67563	0.126109		+		+	+	+		+				+		+		14	-79.7931	190.792	8.92982	0.000105026
-2.67563	0.126109		+		+	+		+	+				+		+		14	-79.7931	190.792	8.92982	0.000105026
-2.16032					+		+		+					+	+		11	-83.4158	190.802	8.93941	0.000104523
-2.16032					+			+	+					+	+		11	-83.4158	190.802	8.93941	0.000104523
-2.37772		0.00552396		0.475757	+	+	+					+	+		+		14	-79.798	190.802	8.93964	0.000104511
-2.37772		0.00552396		0.475757	+	+		+				+	+		+		14	-79.798	190.802	8.93964	0.000104511
-2.34711	0.127051				+	+	+		+		+	+					13	-81.0242	190.806	8.9436	0.000104305
-2.34711	0.127051				+	+		+	+		+	+					13	-81.0242	190.806	8.9436	0.000104305
-0.890594	0.127051				+	+	+			+	+	+					13	-81.0242	190.806	8.9436	0.000104305
-0.890594	0.127051				+	+		+		+	+	+					13	-81.0242	190.806	8.9436	0.000104305
-2.81893	0.128326			0.551392	+	+	+				+	+					13	-81.0255	190.809	8.94611	0.000104174
-2.81893	0.128326			0.551392	+	+		+			+	+					13	-81.0255	190.809	8.94611	0.000104174
-3.36368	0.467294	-0.0237555			+				+								8	-86.8852	190.822	8.95914	0.000103497
-1.83861					+	+	+		+				+	+	+		13	-81.0325	190.823	8.96025	0.00010344
-1.83861					+	+		+	+				+	+	+		13	-81.0325	190.823	8.96025	0.00010344
-3.86783	0.581421	-0.0274958	+		+	+	+		+					+			14	-79.8088	190.824	8.96132	0.000103384
-3.86783	0.581421	-0.0274958	+		+	+		+	+					+			14	-79.8088	190.824	8.96132	0.000103384
-0.967153		0.0056603			+	+	+		+		+			+		+	15	-78.5671	190.827	8.96419	0.000103237
-0.967153		0.0056603			+	+		+	+		+			+		+	15	-78.5671	190.827	8.96419	0.000103237
-3.08693	0.133276		+		+	+	+				+				+		14	-79.8118	190.83	8.96733	0.000103074
-3.08693	0.133276		+		+	+		+			+				+		14	-79.8118	190.83	8.96733	0.000103074
-0.410761					+		+			+				+		+	12	-82.2426	190.831	8.96875	0.000103001
-0.410761					+			+		+				+		+	12	-82.2426	190.831	8.96875	0.000103001
-0.724337			+		+	+	+		+				+				11	-83.4314	190.833	8.97045	0.000102914
-0.724337			+		+	+		+	+				+				11	-83.4314	190.833	8.97045	0.000102914
-2.10483					+		+						+	+	+		11	-83.4346	190.839	8.97704	0.000102575
-2.10483					+			+					+	+	+		11	-83.4346	190.839	8.97704	0.000102575
-1.5695		0.00671292	+		+	+	+		+							+	13	-81.0439	190.845	8.98306	0.000102267
-1.5695		0.00671292	+		+	+		+	+							+	13	-81.0439	190.845	8.98306	0.000102267
-2.86127	0.110141			0.603693	+	+	+			+			+		+		14	-79.8219	190.85	8.98754	0.000102038
-2.86127	0.110141			0.603693	+	+		+		+			+		+		14	-79.8219	190.85	8.98754	0.000102038
-1.22916					+		+		+					+			9	-85.764	190.851	8.98909	0.000101959
-1.22916					+			+	+					+			9	-85.764	190.851	8.98909	0.000101959
-2.66874	0.448478	-0.0213923		0.179995	+	+	+					+		+		+	16	-77.3177	190.852	8.99	0.000101913
-2.66874	0.448478	-0.0213923		0.179995	+	+		+				+		+		+	16	-77.3177	190.852	8.99	0.000101913
-1.77281				0.574905	+	+	+		+		+						11	-83.4418	190.854	8.99141	0.000101841
-1.77281				0.574905	+	+		+	+		+						11	-83.4418	190.854	8.99141	0.000101841
-2.74313	0.483222	-0.0232695			+	+	+		+		+			+		+	16	-77.3192	190.855	8.99298	0.000101761
-2.74313	0.483222	-0.0232695			+	+		+	+		+			+		+	16	-77.3192	190.855	8.99298	0.000101761
-3.88506	0.475303	-0.0230901		0.381141	+	+	+					+	+		+		15	-78.582	190.856	8.99392	0.000101713
-3.88506	0.475303	-0.0230901		0.381141	+	+		+				+	+		+		15	-78.582	190.856	8.99392	0.000101713
-1.67994		0.00601818			+		+		+					+			10	-84.6161	190.862	8.99945	0.000101432
-1.67994		0.00601818			+			+	+					+			10	-84.6161	190.862	8.99945	0.000101432
-1.44415			+		+	+	+								+	+	13	-81.053	190.864	9.00127	0.00010134
-1.44415			+		+	+		+							+	+	13	-81.053	190.864	9.00127	0.00010134
-1.78049					+		+		+						+	+	11	-83.4491	190.868	9.00588	0.000101106
-1.78049					+			+	+						+	+	11	-83.4491	190.868	9.00588	0.000101106
-3.908	0.547796	-0.0265297		0.468029	+	+	+		+		+		+				14	-79.8367	190.88	9.01719	0.000100537
-3.908	0.547796	-0.0265297		0.468029	+	+		+	+		+		+				14	-79.8367	190.88	9.01719	0.000100537
-3.01409	0.116499		+		+		+						+		+		12	-82.2681	190.882	9.01969	0.000100411
-3.01409	0.116499		+		+			+					+		+		12	-82.2681	190.882	9.01969	0.000100411
-3.85817	0.587264	-0.0280825	+		+	+	+						+	+			14	-79.8389	190.884	9.0215	0.00010032
-3.85817	0.587264	-0.0280825	+		+	+		+					+	+			14	-79.8389	190.884	9.0215	0.00010032
-1.51313		0.00635426			+	+	+				+	+	+				13	-81.064	190.886	9.02311	0.000100239
-1.51313		0.00635426			+	+		+			+	+	+				13	-81.064	190.886	9.02311	0.000100239
-2.51126	0.452341	-0.0217102			+	+	+		+			+		+		+	16	-77.337	190.891	9.02865	9.99623e-05
-2.51126	0.452341	-0.0217102			+	+		+	+			+		+		+	16	-77.337	190.891	9.02865	9.99623e-05
-3.53761	0.506811	-0.0233734	+	0.371774	+	+	+							+		+	16	-77.3402	190.897	9.03507	9.96415e-05
-3.53761	0.506811	-0.0233734	+	0.371774	+	+		+						+		+	16	-77.3402	190.897	9.03507	9.96415e-05
-2.24175		0.00610939			+	+	+				+	+			+		14	-79.8492	190.905	9.04217	9.92886e-05
-2.24175		0.00610939			+	+		+			+	+			+		14	-79.8492	190.905	9.04217	9.92886e-05
-3.89957	0.465202	-0.0222688		0.503057	+	+	+		+						+	+	15	-78.6069	190.906	9.04368	9.92137e-05
-3.89957	0.465202	-0.0222688		0.503057	+	+		+	+						+	+	15	-78.6069	190.906	9.04368	9.92137e-05
-2.29256	0.124969			0.390798	+	+	+		+				+	+			13	-81.0757	190.909	9.04664	9.90669e-05
-2.29256	0.124969			0.390798	+	+		+	+				+	+			13	-81.0757	190.909	9.04664	9.90669e-05
-2.86842	0.120139		+		+	+	+					+			+		14	-79.8519	190.91	9.04755	9.90219e-05
-2.86842	0.120139		+		+	+		+				+			+		14	-79.8519	190.91	9.04755	9.90219e-05
-1.58199					+	+	+		+		+		+		+		13	-81.0775	190.913	9.05021	9.88901e-05
-1.58199					+	+		+	+		+		+		+		13	-81.0775	190.913	9.05021	9.88901e-05
-1.466		0.0059844			+	+	+				+	+				+	14	-79.8551	190.916	9.0539	9.87081e-05
-1.466		0.0059844			+	+		+			+	+				+	14	-79.8551	190.916	9.0539	9.87081e-05
-3.94398	0.410012	-0.0195565			+		+				+				+		12	-82.2872	190.92	9.0578	9.85157e-05
-3.94398	0.410012	-0.0195565			+			+			+				+		12	-82.2872	190.92	9.0578	9.85157e-05
-1.66085					+	+	+			+				+	+		13	-81.0813	190.92	9.05784	9.85138e-05
-1.66085					+	+		+		+				+	+		13	-81.0813	190.92	9.05784	9.85138e-05
-0.977903					+	+	+				+	+	+				12	-82.2885	190.923	9.06037	9.83892e-05
-0.977903					+	+		+			+	+	+				12	-82.2885	190.923	9.06037	9.83892e-05
-1.53476					+	+			+				+		+		10	-84.6479	190.925	9.06298	9.82607e-05
-0.599256					+	+	+		+			+	+			+	13	-81.0854	190.928	9.06592	9.81166e-05
-0.599256					+	+		+	+			+	+			+	13	-81.0854	190.928	9.06592	9.81166e-05
-3.00367	0.508989	-0.0238158	+		+	+	+						+	+		+	16	-77.3565	190.93	9.06756	9.80359e-05
-3.00367	0.508989	-0.0238158	+		+	+		+					+	+		+	16	-77.3565	190.93	9.06756	9.80359e-05
-1.98155			+	0.603841	+	+	+						+		+		13	-81.0872	190.932	9.06948	9.79419e-05
-1.98155			+	0.603841	+	+		+					+		+		13	-81.0872	190.932	9.06948	9.79419e-05
-1.79961		0.0057825			+		+				+		+				10	-84.654	190.938	9.07528	9.76584e-05
-1.79961		0.0057825			+			+			+		+				10	-84.654	190.938	9.07528	9.76584e-05
-3.37696	0.477926	-0.0227393		0.49405	+	+	+					+	+			+	15	-78.6249	190.942	9.07977	9.74392e-05
-3.37696	0.477926	-0.0227393		0.49405	+	+		+				+	+			+	15	-78.6249	190.942	9.07977	9.74392e-05
-3.26192		0.00545065		0.669059	+		+							+	+		12	-82.2982	190.942	9.07995	9.74308e-05
-3.26192		0.00545065		0.669059	+			+						+	+		12	-82.2982	190.942	9.07995	9.74308e-05
-3.16578	0.47637	-0.0226123			+	+	+				+	+				+	15	-78.6251	190.942	9.08009	9.7424e-05
-3.16578	0.47637	-0.0226123			+	+		+			+	+				+	15	-78.6251	190.942	9.08009	9.7424e-05
-3.94368	0.53077	-0.0252501	+		+		+						+				11	-83.4865	190.943	9.08072	9.7393e-05
-3.94368	0.53077	-0.0252501	+		+			+					+				11	-83.4865	190.943	9.08072	9.7393e-05
-2.17559		0.0063712		0.559744	+	+	+		+			+					12	-82.2994	190.945	9.08224	9.73192e-05
-2.17559		0.0063712		0.559744	+	+		+	+			+					12	-82.2994	190.945	9.08224	9.73192e-05
-2.79938	0.101417			0.71623	+	+					+						10	-84.6584	190.946	9.08408	9.72298e-05
-1.75131		0.00599302		0.573721	+	+	+					+	+			+	14	-79.8729	190.952	9.0894	9.69711e-05
-1.75131		0.00599302		0.573721	+	+		+				+	+			+	14	-79.8729	190.952	9.0894	9.69711e-05
-3.11032	0.508117	-0.0235362	+		+	+	+		+					+		+	16	-77.368	190.953	9.09074	9.69066e-05
-3.11032	0.508117	-0.0235362	+		+	+		+	+					+		+	16	-77.368	190.953	9.09074	9.69066e-05
-3.97328	0.522032	-0.0258102			+	+	+			+				+	+		15	-78.6321	190.957	9.09419	9.67394e-05
-3.97328	0.522032	-0.0258102			+	+		+		+				+	+		15	-78.6321	190.957	9.09419	9.67394e-05
-2.72854		0.00589795		0.470823	+	+	+		+					+	+		14	-79.8798	190.966	9.10327	9.63013e-05
-2.72854		0.00589795		0.470823	+	+		+	+					+	+		14	-79.8798	190.966	9.10327	9.63013e-05
-2.37859	0.0835183				+	+						+			+		11	-83.502	190.974	9.11166	9.58982e-05
-3.12542	0.119115				+	+	+			+	+				+		14	-79.885	190.976	9.11377	9.57971e-05
-3.12542	0.119115				+	+		+		+	+				+		14	-79.885	190.976	9.11377	9.57971e-05
-3.06782	0.118585			0.683134	+	+	+				+				+	+	15	-78.6435	190.979	9.11698	9.56434e-05
-3.06782	0.118585			0.683134	+	+		+			+				+	+	15	-78.6435	190.979	9.11698	9.56434e-05
-4.4221	0.396113	-0.0186167		0.636158	+		+		+						+		12	-82.3169	190.98	9.11724	9.56311e-05
-4.4221	0.396113	-0.0186167		0.636158	+			+	+						+		12	-82.3169	190.98	9.11724	9.56311e-05
-1.23998		0.00620837			+	+	+		+		+		+			+	14	-79.8883	190.983	9.12034	9.54828e-05
-1.23998		0.00620837			+	+		+	+		+		+			+	14	-79.8883	190.983	9.12034	9.54828e-05
-3.77737	0.516377	-0.0253458			+	+	+		+		+		+		+		15	-78.6466	190.986	9.1231	9.53508e-05
-3.77737	0.516377	-0.0253458			+	+		+	+		+		+		+		15	-78.6466	190.986	9.1231	9.53508e-05
-2.6248		0.00587155		0.586674	+	+	+				+		+		+		14	-79.8917	190.99	9.12712	9.51596e-05
-2.6248		0.00587155		0.586674	+	+		+			+		+		+		14	-79.8917	190.99	9.12712	9.51596e-05
-1.76531	0.122824				+	+	+				+	+	+			+	15	-78.6509	190.994	9.13162	9.49456e-05
-1.76531	0.122824				+	+		+			+	+	+			+	15	-78.6509	190.994	9.13162	9.49456e-05
-1.76481		0.0052541			+		+				+					+	11	-83.5155	191.001	9.13883	9.46039e-05
-1.76481		0.0052541			+			+			+					+	11	-83.5155	191.001	9.13883	9.46039e-05
-2.21939		0.00457547		0.813238	+	+										+	10	-84.6864	191.002	9.13996	9.45507e-05
-2.90237	0.0890248			0.597059	+	+			+						+		11	-83.5167	191.004	9.14122	9.44911e-05
-2.29525		0.0060709		0.693095	+		+		+				+				10	-84.6883	191.006	9.14387	9.43658e-05
-2.29525		0.0060709		0.693095	+			+	+				+				10	-84.6883	191.006	9.14387	9.43658e-05
-2.00129	0.112318				+		+			+			+				10	-84.6889	191.007	9.14498	9.43138e-05
-2.00129	0.112318				+			+		+			+				10	-84.6889	191.007	9.14498	9.43138e-05
-2.529	0.097134				+		+		+						+	+	12	-82.3312	191.008	9.14593	9.42686e-05
-2.529	0.097134				+			+	+						+	+	12	-82.3312	191.008	9.14593	9.42686e-05
-2.01273		0.00724068	+		+	+	+				+						12	-82.3338	191.013	9.15101	9.40296e-05
-2.01273		0.00724068	+		+	+		+			+						12	-82.3338	191.013	9.15101	9.40296e-05
-1.66334		0.00657782	+	0.494996	+	+	+							+		+	15	-78.668	191.028	9.16583	9.33353e-05
-1.66334		0.00657782	+	0.494996	+	+		+						+		+	15	-78.668	191.028	9.16583	9.33353e-05
-3.5272	0.486113	-0.0237793			+		+			+							10	-84.6998	191.029	9.16687	9.32872e-05
-3.5272	0.486113	-0.0237793			+			+		+							10	-84.6998	191.029	9.16687	9.32872e-05
-4.52385	0.526827	-0.0250941	+	0.534793	+	+	+						+		+		15	-78.669	191.03	9.16788	9.32397e-05
-4.52385	0.526827	-0.0250941	+	0.534793	+	+		+					+		+		15	-78.669	191.03	9.16788	9.32397e-05
-3.78072	0.381554	-0.0179937			+		+					+			+		12	-82.3445	191.035	9.17238	9.30306e-05
-3.78072	0.381554	-0.0179937			+			+				+			+		12	-82.3445	191.035	9.17238	9.30306e-05
-1.77372	0.119239				+	+	+			+		+	+				13	-81.1402	191.038	9.17562	9.28799e-05
-1.77372	0.119239				+	+		+		+		+	+				13	-81.1402	191.038	9.17562	9.28799e-05
-2.77524	0.130175		+		+		+									+	11	-83.5342	191.039	9.17618	9.28536e-05
-2.77524	0.130175		+		+			+								+	11	-83.5342	191.039	9.17618	9.28536e-05
-3.1662		0.00419231		0.840088	+										+		9	-85.8582	191.04	9.17758	9.27887e-05
-2.8442	0.109964				+	+	+			+		+			+		14	-79.9175	191.041	9.17868	9.27377e-05
-2.8442	0.109964				+	+		+		+		+			+		14	-79.9175	191.041	9.17868	9.27377e-05
-3.57963	0.485654	-0.0238798			+	+	+		+			+	+		+		15	-78.6762	191.045	9.18237	9.25669e-05
-3.57963	0.485654	-0.0238798			+	+		+	+			+	+		+		15	-78.6762	191.045	9.18237	9.25669e-05
-2.07034	0.118889			0.631474	+	+	+			+			+			+	14	-79.9196	191.045	9.18282	9.25458e-05
-2.07034	0.118889			0.631474	+	+		+		+			+			+	14	-79.9196	191.045	9.18282	9.25458e-05
-3.03094		0.00511059		0.833709	+		+								+	+	12	-82.3548	191.056	9.19311	9.20713e-05
-3.03094		0.00511059		0.833709	+			+							+	+	12	-82.3548	191.056	9.19311	9.20713e-05
-1.79489	0.0947181				+		+							+	+	+	13	-81.1498	191.057	9.19472	9.19972e-05
-1.79489	0.0947181				+			+						+	+	+	13	-81.1498	191.057	9.19472	9.19972e-05
-2.42464	0.0963524			0.576816	+	+								+			10	-84.715	191.06	9.19726	9.18803e-05
-1.76268				0.632368	+		+		+				+				9	-85.8696	191.063	9.20024	9.17432e-05
-1.76268				0.632368	+			+	+				+				9	-85.8696	191.063	9.20024	9.17432e-05
-1.36955					+											+	7	-88.1287	191.069	9.2066	9.14519e-05
-0.780881					+	+	+					+	+	+			12	-82.3635	191.073	9.21037	9.12797e-05
-0.780881					+	+		+				+	+	+			12	-82.3635	191.073	9.21037	9.12797e-05
-2.58926	0.460098	-0.0240259			+	+								+		+	12	-82.3644	191.075	9.21229	9.11923e-05
-2.20162	0.123729			0.400879	+	+	+			+				+			13	-81.1651	191.088	9.22535	9.05988e-05
-2.20162	0.123729			0.400879	+	+		+		+				+			13	-81.1651	191.088	9.22535	9.05988e-05
-3.80453	0.460214	-0.0215481			+	+	+				+	+			+		15	-78.7021	191.096	9.23401	9.02072e-05
-3.80453	0.460214	-0.0215481			+	+		+			+	+			+		15	-78.7021	191.096	9.23401	9.02072e-05
-2.33709	0.126325				+	+	+			+	+		+				13	-81.1701	191.098	9.2353	9.01492e-05
-2.33709	0.126325				+	+		+		+	+		+				13	-81.1701	191.098	9.2353	9.01492e-05
-2.18769	0.114583				+		+					+		+			11	-83.565	191.1	9.2378	9.00367e-05
-2.18769	0.114583				+			+				+		+			11	-83.565	191.1	9.2378	9.00367e-05
-2.91595	0.144169		+	0.619054	+	+	+		+				+				13	-81.1714	191.1	9.23789	9.00323e-05
-2.91595	0.144169		+	0.619054	+	+		+	+				+				13	-81.1714	191.1	9.23789	9.00323e-05
-3.07589	0.115626			0.685263	+		+					+					10	-84.736	191.102	9.23929	8.99695e-05
-3.07589	0.115626			0.685263	+			+				+					10	-84.736	191.102	9.23929	8.99695e-05
-2.91438		0.00579544		0.526043	+	+	+						+	+	+		14	-79.9503	191.107	9.24425	8.97465e-05
-2.91438		0.00579544		0.526043	+	+		+					+	+	+		14	-79.9503	191.107	9.24425	8.97465e-05
-3.62499	0.544264	-0.0257116	+		+	+	+					+	+				14	-79.9528	191.112	9.24928	8.95211e-05
-3.62499	0.544264	-0.0257116	+		+	+		+				+	+				14	-79.9528	191.112	9.24928	8.95211e-05
-1.47236		0.00506114		0.614725	+		+						+	+		+	13	-81.1774	191.112	9.24995	8.94914e-05
-1.47236		0.00506114		0.614725	+			+					+	+		+	13	-81.1774	191.112	9.24995	8.94914e-05
-2.77701		0.00585294	+		+		+								+		11	-83.5712	191.113	9.25021	8.94794e-05
-2.77701		0.00585294	+		+			+							+		11	-83.5712	191.113	9.25021	8.94794e-05
-2.36656		0.00564405		0.798768	+		+		+							+	11	-83.5714	191.113	9.2505	8.94666e-05
-2.36656		0.00564405		0.798768	+			+	+							+	11	-83.5714	191.113	9.2505	8.94666e-05
-1.93186		0.00539239			+	+	+		+			+	+		+		14	-79.9571	191.12	9.2578	8.91405e-05
-1.93186		0.00539239			+	+		+	+			+	+		+		14	-79.9571	191.12	9.2578	8.91405e-05
-2.13953		0.00493623			+		+					+	+		+		12	-82.3879	191.122	9.25934	8.90718e-05
-2.13953		0.00493623			+			+				+	+		+		12	-82.3879	191.122	9.25934	8.90718e-05
-3.29644	0.440688	-0.0214735			+		+				+					+	12	-82.388	191.122	9.25941	8.90687e-05
-3.29644	0.440688	-0.0214735			+			+			+					+	12	-82.388	191.122	9.25941	8.90687e-05
-1.27333		0.004615			+	+			+							+	10	-84.7469	191.123	9.26095	8.90003e-05
-1.59469				0.504391	+	+	+		+			+					11	-83.5781	191.126	9.2639	8.88691e-05
-1.59469				0.504391	+	+		+	+			+					11	-83.5781	191.126	9.2639	8.88691e-05
-0.961196		0.00622595	+		+	+	+						+	+		+	15	-78.7177	191.128	9.26527	8.88085e-05
-0.961196		0.00622595	+		+	+		+					+	+		+	15	-78.7177	191.128	9.26527	8.88085e-05
-1.51318				0.50992	+	+								+			9	-85.9021	191.128	9.2653	8.88069e-05
-1.08784		0.00649603	+		+	+	+		+					+		+	15	-78.719	191.13	9.26793	8.86903e-05
-1.08784		0.00649603	+		+	+		+	+					+		+	15	-78.719	191.13	9.26793	8.86903e-05
-1.78376	0.0978836				+	+			+					+			10	-84.7516	191.133	9.27045	8.85785e-05
-1.21611		0.00482111			+		+				+			+		+	13	-81.188	191.134	9.27113	8.85485e-05
-1.21611		0.00482111			+			+			+			+		+	13	-81.188	191.134	9.27113	8.85485e-05
-0.93399		0.00564395		0.376423	+	+	+		+				+	+		+	15	-78.7207	191.134	9.27124	8.85438e-05
-0.93399		0.00564395		0.376423	+	+		+	+				+	+		+	15	-78.7207	191.134	9.27124	8.85438e-05
-2.97737	0.0847612			0.687072	+	+							+		+		11	-83.5826	191.135	9.27286	8.84721e-05
-2.44063	0.116513			0.60693	+	+	+		+			+				+	14	-79.9677	191.142	9.27915	8.81942e-05
-2.44063	0.116513			0.60693	+	+		+	+			+				+	14	-79.9677	191.142	9.27915	8.81942e-05
-1.8035			+		+		+						+		+		11	-83.5871	191.144	9.28189	8.80734e-05
-1.8035			+		+			+					+		+		11	-83.5871	191.144	9.28189	8.80734e-05
-3.41546	0.151107		+	0.690677	+	+	+				+						13	-81.1936	191.145	9.28245	8.80486e-05
-3.41546	0.151107		+	0.690677	+	+		+			+						13	-81.1936	191.145	9.28245	8.80486e-05
-2.49328		0.00628827	+		+	+	+							+	+		14	-79.9717	191.149	9.28701	8.78483e-05
-2.49328		0.00628827	+		+	+		+						+	+		14	-79.9717	191.149	9.28701	8.78483e-05
-1.87212	0.105362				+		+					+	+			+	12	-82.4021	191.15	9.28759	8.78227e-05
-1.87212	0.105362				+			+				+	+			+	12	-82.4021	191.15	9.28759	8.78227e-05
-2.84697	0.485066	-0.0232136			+	+	+		+			+	+			+	15	-78.7289	191.15	9.28765	8.782e-05
-2.84697	0.485066	-0.0232136			+	+		+	+			+	+			+	15	-78.7289	191.15	9.28765	8.782e-05
-4.31239	0.544009	-0.0251452	+	0.704198	+	+	+						+			+	15	-78.729	191.15	9.28797	8.78062e-05
-4.31239	0.544009	-0.0251452	+	0.704198	+	+		+					+			+	15	-78.729	191.15	9.28797	8.78062e-05
-2.53081	0.0762843				+								+		+		9	-85.9195	191.162	9.30009	8.72755e-05
-1.57883			+		+	+	+					+			+		13	-81.2035	191.165	9.30227	8.71806e-05
-1.57883			+		+	+		+				+			+		13	-81.2035	191.165	9.30227	8.71806e-05
-3.76122	0.142216		+	0.821783	+		+										10	-84.7693	191.168	9.30574	8.70296e-05
-3.76122	0.142216		+	0.821783	+			+									10	-84.7693	191.168	9.30574	8.70296e-05
-2.45292	0.0829588				+	+								+	+		11	-83.5999	191.17	9.30747	8.69541e-05
-3.9049	0.551713	-0.0257644	+		+	+	+				+					+	15	-78.7418	191.176	9.31344	8.66948e-05
-3.9049	0.551713	-0.0257644	+		+	+		+			+					+	15	-78.7418	191.176	9.31344	8.66948e-05
-1.28637		0.00473796			+	+				+							9	-85.9263	191.176	9.3138	8.66793e-05
-2.1058	0.119395				+	+	+			+	+					+	14	-79.9853	191.177	9.31434	8.66558e-05
-2.1058	0.119395				+	+		+		+	+					+	14	-79.9853	191.177	9.31434	8.66558e-05
-2.38257		0.00594432			+	+	+		+				+	+	+		14	-79.9874	191.181	9.31855	8.64737e-05
-2.38257		0.00594432			+	+		+	+				+	+	+		14	-79.9874	191.181	9.31855	8.64737e-05
-1.89625				0.565477	+	+	+			+			+		+		13	-81.2133	191.184	9.32179	8.63338e-05
-1.89625				0.565477	+	+		+		+			+		+		13	-81.2133	191.184	9.32179	8.63338e-05
-2.57632	0.112267			0.75982	+		+		+				+			+	12	-82.4197	191.185	9.32289	8.62863e-05
-2.57632	0.112267			0.75982	+			+	+				+			+	12	-82.4197	191.185	9.32289	8.62863e-05
-0.923685		0.00378614			+	+								+		+	11	-83.6093	191.189	9.3264	8.61349e-05
-3.61658	0.553947	-0.027122		0.289412	+	+	+		+				+	+			14	-79.9939	191.194	9.33154	8.59137e-05
-3.61658	0.553947	-0.027122		0.289412	+	+		+	+				+	+			14	-79.9939	191.194	9.33154	8.59137e-05
-1.50475		0.00612713	+		+		+							+		+	13	-81.2183	191.194	9.33172	8.5906e-05
-1.50475		0.00612713	+		+			+						+		+	13	-81.2183	191.194	9.33172	8.5906e-05
-3.84625	0.500289	-0.0238382		0.622803	+	+	+		+		+					+	15	-78.7513	191.195	9.33254	8.5871e-05
-3.84625	0.500289	-0.0238382		0.622803	+	+		+	+		+					+	15	-78.7513	191.195	9.33254	8.5871e-05
-1.48155	0.11247				+	+	+				+	+		+		+	16	-77.4913	191.2	9.33724	8.56692e-05
-1.48155	0.11247				+	+		+			+	+		+		+	16	-77.4913	191.2	9.33724	8.56692e-05
-0.995448					+	+						+	+				9	-85.9382	191.2	9.33757	8.56551e-05
-2.61454	0.0824149				+				+						+		9	-85.9382	191.2	9.33761	8.56534e-05
-2.48438	0.0880072				+	+					+				+		11	-83.6177	191.206	9.34315	8.54166e-05
-1.2583		0.00438412			+	+							+			+	10	-84.789	191.208	9.34522	8.53283e-05
-1.29881	0.094075				+		+			+				+		+	13	-81.2252	191.208	9.34559	8.53123e-05
-1.29881	0.094075				+			+		+				+		+	13	-81.2252	191.208	9.34559	8.53123e-05
-1.34916		0.00608956			+	+	+					+	+	+			13	-81.2254	191.208	9.34599	8.52953e-05
-1.34916		0.00608956			+	+		+				+	+	+			13	-81.2254	191.208	9.34599	8.52953e-05
-4.06474	0.516824	-0.0246991	+		+	+	+								+	+	15	-78.7583	191.209	9.34655	8.52717e-05
-4.06474	0.516824	-0.0246991	+		+	+		+							+	+	15	-78.7583	191.209	9.34655	8.52717e-05
-1.71378		0.00446281			+								+				7	-88.2038	191.219	9.35688	8.48322e-05
-3.83502	0.571384	-0.0281218			+	+	+			+	+		+				14	-80.0066	191.219	9.35696	8.4829e-05
-3.83502	0.571384	-0.0281218			+	+		+		+	+		+				14	-80.0066	191.219	9.35696	8.4829e-05
-1.66979	0.12142				+	+	+			+			+	+			13	-81.2343	191.226	9.36373	8.45424e-05
-1.66979	0.12142				+	+		+		+			+	+			13	-81.2343	191.226	9.36373	8.45424e-05
-1.88268		0.00638461			+	+	+			+	+						12	-82.4417	191.229	9.36688	8.44091e-05
-1.88268		0.00638461			+	+		+		+	+						12	-82.4417	191.229	9.36688	8.44091e-05
-2.16393				0.449439	+	+	+		+			+			+		13	-81.2366	191.231	9.36838	8.43457e-05
-2.16393				0.449439	+	+		+	+			+			+		13	-81.2366	191.231	9.36838	8.43457e-05
-3.67095	0.106992			0.723928	+		+				+				+		12	-82.4427	191.231	9.36878	8.43291e-05
-3.67095	0.106992			0.723928	+			+			+				+		12	-82.4427	191.231	9.36878	8.43291e-05
-1.53018				0.613816	+	+	+		+		+					+	13	-81.2375	191.232	9.37009	8.42737e-05
-1.53018				0.613816	+	+		+	+		+					+	13	-81.2375	191.232	9.37009	8.42737e-05
-2.11427	0.108453				+	+	+					+	+		+	+	15	-78.773	191.238	9.37584	8.40317e-05
-2.11427	0.108453				+	+		+				+	+		+	+	15	-78.773	191.238	9.37584	8.40317e-05
-3.62474	0.511316	-0.026495		0.444888	+	+								+			11	-83.6377	191.246	9.38321	8.37226e-05
-2.39645	0.0994697			0.608952	+	+			+				+				10	-84.809	191.248	9.38529	8.36356e-05
-3.42383	0.540894	-0.0251881	+		+	+	+		+				+			+	15	-78.7804	191.253	9.39064	8.34124e-05
-3.42383	0.540894	-0.0251881	+		+	+		+	+				+			+	15	-78.7804	191.253	9.39064	8.34124e-05
-1.99845		0.0047558			+		+						+		+	+	12	-82.4537	191.253	9.3908	8.34057e-05
-1.99845		0.0047558			+			+					+		+	+	12	-82.4537	191.253	9.3908	8.34057e-05
-1.90457				0.66236	+	+					+						9	-85.9667	191.257	9.39446	8.32531e-05
-3.03983	0.141984		+	0.718486	+	+	+		+							+	14	-80.0268	191.26	9.3974	8.31309e-05
-3.03983	0.141984		+	0.718486	+	+		+	+							+	14	-80.0268	191.26	9.3974	8.31309e-05
-1.83297	0.0937169				+	+						+	+				10	-84.8159	191.261	9.39906	8.30619e-05
-1.10837		0.00595388			+	+	+		+			+	+			+	14	-80.0279	191.262	9.39943	8.30465e-05
-1.10837		0.00595388			+	+		+	+			+	+			+	14	-80.0279	191.262	9.39943	8.30465e-05
-0.947283					+	+			+					+			9	-85.9715	191.266	9.40403	8.28557e-05
-1.64276			+		+	+									+		10	-84.8188	191.267	9.40472	8.28269e-05
-3.14338	0.514525	-0.0266176			+	+			+					+			11	-83.6507	191.272	9.40921	8.26413e-05
-1.7919		0.00629068		0.312666	+	+	+					+		+			13	-81.2574	191.272	9.40999	8.26091e-05
-1.7919		0.00629068		0.312666	+	+		+				+		+			13	-81.2574	191.272	9.40999	8.26091e-05
-2.95278	0.0953956			0.869805	+								+				8	-87.1115	191.274	9.41161	8.25425e-05
-1.76518		0.00493019			+				+								7	-88.2332	191.278	9.41554	8.23802e-05
-2.31977		0.0070328	+		+		+										9	-85.9774	191.278	9.41596	8.23631e-05
-2.31977		0.0070328	+		+			+									9	-85.9774	191.278	9.41596	8.23631e-05
-3.46023	0.128065		+	0.584152	+	+	+		+						+		14	-80.0402	191.286	9.42402	8.20318e-05
-3.46023	0.128065		+	0.584152	+	+		+	+						+		14	-80.0402	191.286	9.42402	8.20318e-05
-1.55787					+	+				+					+		10	-84.8285	191.287	9.42417	8.20257e-05
-1.85624		0.00685167	+		+	+	+					+					12	-82.4746	191.295	9.43262	8.16795e-05
-1.85624		0.00685167	+		+	+		+				+					12	-82.4746	191.295	9.43262	8.16795e-05
-2.27779	0.115707				+	+	+				+		+		+	+	15	-78.8015	191.295	9.43299	8.16648e-05
-2.27779	0.115707				+	+		+			+		+		+	+	15	-78.8015	191.295	9.43299	8.16648e-05
-2.59104	0.0981817			0.606009	+	+						+					10	-84.8332	191.296	9.43365	8.16375e-05
-3.05151	0.108252			0.88937	+		+				+					+	12	-82.4756	191.297	9.4346	8.15989e-05
-3.05151	0.108252			0.88937	+			+			+					+	12	-82.4756	191.297	9.4346	8.15989e-05
-2.57947		0.00514303			+		+			+					+		11	-83.6642	191.299	9.43619	8.1534e-05
-2.57947		0.00514303			+			+		+					+		11	-83.6642	191.299	9.43619	8.1534e-05
-2.59289	0.469527	-0.0225311		0.272286	+	+	+		+				+	+		+	16	-77.5417	191.3	9.43797	8.14617e-05
-2.59289	0.469527	-0.0225311		0.272286	+	+		+	+				+	+		+	16	-77.5417	191.3	9.43797	8.14617e-05
-0.845496		0.00565024			+	+	+		+					+	+	+	15	-78.8049	191.302	9.43962	8.13942e-05
-0.845496		0.00565024			+	+		+	+					+	+	+	15	-78.8049	191.302	9.43962	8.13942e-05
-1.16483				0.242352	+	+	+					+		+			12	-82.4821	191.31	9.44758	8.10709e-05
-1.16483				0.242352	+	+		+				+		+			12	-82.4821	191.31	9.44758	8.10709e-05
-4.33825	0.44102	-0.0206126	+		+		+								+		12	-82.4849	191.316	9.45329	8.084e-05
-4.33825	0.44102	-0.0206126	+		+			+							+		12	-82.4849	191.316	9.45329	8.084e-05
-2.01552	0.106972				+		+				+		+			+	12	-82.4851	191.316	9.45375	8.08212e-05
-2.01552	0.106972				+			+			+		+			+	12	-82.4851	191.316	9.45375	8.08212e-05
-3.0007	0.11608			0.759632	+		+				+		+				11	-83.6732	191.317	9.45411	8.08066e-05
-3.0007	0.11608			0.759632	+			+			+		+				11	-83.6732	191.317	9.45411	8.08066e-05
-3.92208	0.498548	-0.0253131		0.582796	+	+					+						11	-83.6737	191.318	9.45514	8.07651e-05
-3.63444	0.521765	-0.0252509		0.399572	+	+	+		+			+	+				14	-80.0581	191.322	9.45997	8.05704e-05
-3.63444	0.521765	-0.0252509		0.399572	+	+		+	+			+	+				14	-80.0581	191.322	9.45997	8.05704e-05
-3.67437	0.534732	-0.0257182			+	+	+		+		+	+					14	-80.0585	191.323	9.46061	8.05444e-05
-3.67437	0.534732	-0.0257182			+	+		+	+		+	+					14	-80.0585	191.323	9.46061	8.05444e-05
-2.49001	0.534732	-0.0257182			+	+	+			+	+	+					14	-80.0585	191.323	9.46061	8.05444e-05
-2.49001	0.534732	-0.0257182			+	+		+		+	+	+					14	-80.0585	191.323	9.46061	8.05444e-05
-3.59052	0.557841	-0.0274525		0.307811	+	+	+			+				+			14	-80.0602	191.326	9.46403	8.04068e-05
-3.59052	0.557841	-0.0274525		0.307811	+	+		+		+				+			14	-80.0602	191.326	9.46403	8.04068e-05
-4.5942	0.42466	-0.0203434		0.577688	+		+							+	+		13	-81.2875	191.333	9.47016	8.01607e-05
-4.5942	0.42466	-0.0203434		0.577688	+			+						+	+		13	-81.2875	191.333	9.47016	8.01607e-05
-1.16959			+		+	+	+				+						11	-83.6819	191.334	9.47149	8.01076e-05
-1.16959			+		+	+		+			+						11	-83.6819	191.334	9.47149	8.01076e-05
-1.75693	0.12762		+		+	+	+					+		+		+	16	-77.5588	191.335	9.47231	8.00749e-05
-1.75693	0.12762		+		+	+		+				+		+		+	16	-77.5588	191.335	9.47231	8.00749e-05
-1.35301			+		+	+	+		+				+		+		13	-81.2903	191.338	9.47575	7.9937e-05
-1.35301			+		+	+		+	+				+		+		13	-81.2903	191.338	9.47575	7.9937e-05
-1.76186					+		+			+			+		+		11	-83.6841	191.338	9.47591	7.99308e-05
-1.76186					+			+		+			+		+		11	-83.6841	191.338	9.47591	7.99308e-05
-0.963565					+	+	+		+			+		+			12	-82.498	191.342	9.47953	7.97863e-05
-0.963565					+	+		+	+			+		+			12	-82.498	191.342	9.47953	7.97863e-05
-1.67318		0.00524223			+		+					+				+	11	-83.6864	191.343	9.48052	7.97466e-05
-1.67318		0.00524223			+			+				+				+	11	-83.6864	191.343	9.48052	7.97466e-05
-0.474553					+	+	+				+	+		+		+	15	-78.8293	191.351	9.48853	7.9428e-05
-0.474553					+	+		+			+	+		+		+	15	-78.8293	191.351	9.48853	7.9428e-05
-2.10332	0.0870395				+											+	8	-87.1528	191.357	9.49423	7.9202e-05
-2.34286	0.132229		+		+	+	+					+				+	14	-80.076	191.358	9.49567	7.9145e-05
-2.34286	0.132229		+		+	+		+				+				+	14	-80.076	191.358	9.49567	7.9145e-05
-1.88491					+	+	+			+		+			+		13	-81.3008	191.359	9.49673	7.91029e-05
-1.88491					+	+		+		+		+			+		13	-81.3008	191.359	9.49673	7.91029e-05
-1.20967					+	+	+					+	+		+	+	14	-80.0814	191.369	9.50654	7.8716e-05
-1.20967					+	+		+				+	+		+	+	14	-80.0814	191.369	9.50654	7.8716e-05
-0.820575		0.00500165			+		+		+				+	+		+	13	-81.3067	191.371	9.50852	7.86379e-05
-0.820575		0.00500165			+			+	+				+	+		+	13	-81.3067	191.371	9.50852	7.86379e-05
-4.00858	0.537443	-0.025917	+		+	+	+		+				+		+		15	-78.8397	191.372	9.50926	7.86089e-05
-4.00858	0.537443	-0.025917	+		+	+		+	+				+		+		15	-78.8397	191.372	9.50926	7.86089e-05
-3.50401	0.101904			0.638432	+		+					+			+		12	-82.5131	191.372	9.50958	7.85963e-05
-3.50401	0.101904			0.638432	+			+				+			+		12	-82.5131	191.372	9.50958	7.85963e-05
-2.28118	0.0845962				+	+									+	+	11	-83.7031	191.376	9.51396	7.84246e-05
-1.33348					+	+	+			+	+						11	-83.7038	191.378	9.51536	7.83697e-05
-1.33348					+	+		+		+	+						11	-83.7038	191.378	9.51536	7.83697e-05
-3.19304	0.562595	-0.0279069			+	+	+			+			+	+			14	-80.0876	191.381	9.51889	7.82313e-05
-3.19304	0.562595	-0.0279069			+	+		+		+			+	+			14	-80.0876	191.381	9.51889	7.82313e-05
-2.71195	0.113701			0.617014	+		+					+	+				11	-83.7108	191.392	9.52927	7.78263e-05
-2.71195	0.113701			0.617014	+			+				+	+				11	-83.7108	191.392	9.52927	7.78263e-05
-1.03311			+		+	+	+					+					11	-83.7123	191.395	9.53244	7.7703e-05
-1.03311			+		+	+		+				+					11	-83.7123	191.395	9.53244	7.7703e-05
-1.48801		0.00619457			+	+	+		+			+		+			13	-81.322	191.401	9.53907	7.74459e-05
-1.48801		0.00619457			+	+		+	+			+		+			13	-81.322	191.401	9.53907	7.74459e-05
-2.90146	0.120593				+	+	+		+		+	+			+		15	-78.8546	191.402	9.5391	7.7445e-05
-2.90146	0.120593				+	+		+	+		+	+			+		15	-78.8546	191.402	9.5391	7.7445e-05
-1.25193	0.120593				+	+	+			+	+	+			+		15	-78.8546	191.402	9.5391	7.7445e-05
-1.25193	0.120593				+	+		+		+	+	+			+		15	-78.8546	191.402	9.5391	7.7445e-05
-2.06942	0.100898				+	+			+		+						10	-84.8899	191.409	9.54705	7.71377e-05
-0.943355					+	+	+			+		+					11	-83.721	191.412	9.54973	7.70342e-05
-0.943355					+	+		+		+		+					11	-83.721	191.412	9.54973	7.70342e-05
-2.52828		0.00535321			+		+		+					+	+		12	-82.5344	191.415	9.55217	7.69403e-05
-2.52828		0.00535321			+			+	+					+	+		12	-82.5344	191.415	9.55217	7.69403e-05
-2.03522		0.00576815			+	+	+		+		+		+		+		14	-80.1047	191.415	9.55301	7.69081e-05
-2.03522		0.00576815			+	+		+	+		+		+		+		14	-80.1047	191.415	9.55301	7.69081e-05
[truncated: 32,562 more rows]
